# Supplementary material for: Sequence diversity of hepatitis D virus in Mongolia
Source: Front Med (Lausanne). 2023 Mar 13;10:1108543. doi: 10.3389/fmed.2023.1108543 (PMC10077969; doi:10.3389/fmed.2023.1108543)
Supplement: Supplementary file 2 [file Table_2.xlsx]

## Sheet: random HLA type
Suppl. Table 2 HAMDetector scores with random assigned HLA-Type
allele	position	replacement	posterior_p	log_odds_lower_95	log_odds_upper_95	fisher_p	in_predicted_epitope	n_replacement_total	n_replacement_with_hla
HLA-B*07	2	G	0.589	-0.380345	1.69019	0	0	0	0
HLA-C*07	2	G	0.57725	-0.605459	1.62955	0	1	0	0
HLA-A*29	2	G	0.57225	-0.31525	1.75161	0	0	0	0
HLA-B*13	2	G	0.5705	-0.478975	1.76812	0	0	0	0
HLA-C*06	2	G	0.5625	-0.67158	1.4322	0	0	0	0
HLA-A*02	2	G	0.55375	-0.675571	1.3774	0	0	0	0
HLA-C*01	2	S	0.53525	-0.723419	1.13004	0	0	0	0
HLA-A*24	2	S	0.529	-0.732895	1.18445	0	0	0	0
HLA-B*51	2	S	0.526	-0.895179	1.00811	0	0	0	0
HLA-C*03	2	S	0.5225	-0.765949	1.08222	0	0	0	0
HLA-A*11	2	S	0.52025	-0.795522	1.05955	0	0	0	0
HLA-C*04	2	S	0.51525	-0.870212	0.914097	0	0	0	0
HLA-B*35	2	S	0.5145	-0.765722	0.976851	0	0	0	0
HLA-A*01	2	S	0.51425	-0.739128	1.0836	0	0	0	0
HLA-A*33	2	S	0.51375	-0.771416	0.967485	0	1	0	0
HLA-A*31	2	S	0.512	-0.862577	1.01297	0	1	0	0
HLA-B*15	2	S	0.512	-0.831476	1.05956	0	0	0	0
HLA-C*14	2	S	0.51025	-0.783866	0.779646	0	0	0	0
HLA-B*40	2	S	0.51	-0.741666	1.01475	0	0	0	0
HLA-B*46	2	S	0.50975	-0.599572	0.655183	0	0	0	0
HLA-C*15	2	S	0.50925	-0.867304	0.889075	0	0	0	0
HLA-B*18	2	G	0.50925	-0.620265	0.515483	0	0	0	0
HLA-B*38	2	G	0.50925	-0.726938	0.655794	0	0	0	0
HLA-B*08	2	S	0.509	-0.722837	0.839431	0	0	0	0
HLA-C*16	2	G	0.509	-0.526267	0.493485	0	0	0	0
HLA-B*55	2	S	0.50875	-0.649208	0.751622	0	0	0	0
HLA-B*44	2	S	0.50825	-0.659941	0.834227	0	0	0	0
HLA-A*03	2	S	0.50775	-0.78234	0.887768	0	0	0	0
HLA-B*58	2	S	0.50775	-0.719487	0.852246	0	0	0	0
HLA-B*18	2	S	0.5075	-0.522391	0.466115	0	0	0	0
HLA-B*48	2	S	0.5075	-0.771547	0.92154	0	0	0	0
HLA-B*50	2	S	0.50725	-0.701258	0.789843	0	0	0	0
HLA-B*56	2	S	0.50625	-0.695149	0.662264	0	0	0	0
HLA-C*12	2	S	0.5045	-0.743927	0.983746	0	0	0	0
HLA-B*27	2	S	0.50425	-0.725365	0.700368	0	1	0	0
HLA-C*08	2	S	0.50375	-0.735746	0.983498	0	0	0	0
HLA-B*52	2	S	0.5035	-0.680285	0.764033	0	0	0	0
HLA-A*68	2	S	0.50325	-0.712113	0.771154	0	0	0	0
HLA-B*67	2	S	0.503	-0.381418	0.446033	0	0	0	0
HLA-C*16	2	S	0.503	-0.589308	0.521535	0	0	0	0
HLA-B*50	2	G	0.5025	-0.854655	0.8607	0	0	0	0
HLA-B*57	2	G	0.5025	-0.654788	0.640352	0	0	0	0
HLA-B*73	2	G	0.502	-0.661219	0.49715	0	1	0	0
HLA-C*02	2	G	0.50175	-0.60641	0.515112	0	0	0	0
HLA-C*05	2	G	0.50175	-0.441882	0.481048	0	0	0	0
HLA-B*54	2	S	0.50125	-0.717931	0.877758	0	0	0	0
HLA-A*30	2	S	0.501	-0.56972	0.677103	0	0	0	0
HLA-B*49	2	S	0.5	-0.462883	0.440078	0	0	0	0
HLA-C*02	2	S	0.5	-0.507598	0.581102	0	0	0	0
HLA-A*32	2	G	0.5	-0.561057	0.558926	0	0	0	0
HLA-A*26	2	S	0.49975	-0.740005	0.915835	0	0	0	0
HLA-B*37	2	S	0.4985	-0.919044	0.899546	0	0	0	0
HLA-B*38	2	S	0.4985	-0.637348	0.751871	0	0	0	0
HLA-B*39	2	S	0.49825	-0.48888	0.550701	0	0	0	0
HLA-B*39	2	G	0.49825	-0.624475	0.607527	0	0	0	0
HLA-B*48	2	G	0.498	-0.999957	0.856272	0	0	0	0
HLA-B*73	2	S	0.4975	-0.411879	0.510613	0	1	0	0
HLA-C*05	2	S	0.49725	-0.479568	0.547848	0	0	0	0
HLA-B*52	2	G	0.49625	-0.770447	0.686946	0	0	0	0
HLA-B*46	2	G	0.496	-0.697082	0.645984	0	0	0	0
HLA-A*23	2	G	0.49525	-0.835829	0.762421	0	0	0	0
HLA-B*41	2	G	0.49525	-0.62106	0.568297	0	0	0	0
HLA-B*57	2	S	0.49425	-0.599023	0.556879	0	0	0	0
HLA-B*44	2	G	0.494	-1.0044	0.783274	0	0	0	0
HLA-B*56	2	G	0.494	-0.743071	0.657637	0	0	0	0
HLA-B*15	2	G	0.49375	-1.06894	0.794126	0	0	0	0
HLA-C*14	2	G	0.49275	-0.817602	0.717164	0	0	0	0
HLA-A*23	2	S	0.49225	-0.731874	0.666499	0	0	0	0
HLA-B*41	2	S	0.49225	-0.594329	0.461712	0	0	0	0
HLA-B*51	2	G	0.49225	-0.995868	0.813263	0	0	0	0
HLA-B*67	2	G	0.49225	-0.48595	0.362217	0	0	0	0
HLA-A*30	2	G	0.4915	-0.696519	0.726484	0	0	0	0
HLA-A*31	2	G	0.49125	-1.08669	0.917929	0	1	0	0
HLA-B*49	2	G	0.49125	-0.514968	0.481757	0	0	0	0
HLA-B*55	2	G	0.49125	-0.88073	0.794346	0	0	0	0
HLA-B*58	2	G	0.49125	-0.949916	0.82966	0	0	0	0
HLA-C*04	2	G	0.49125	-0.905371	0.842701	0	0	0	0
HLA-A*32	2	S	0.49075	-0.50419	0.546003	0	0	0	0
HLA-A*26	2	G	0.4905	-0.903338	0.793224	0	0	0	0
HLA-A*68	2	G	0.49025	-0.780551	0.763551	0	0	0	0
HLA-B*54	2	G	0.49025	-0.873921	0.761672	0	0	0	0
HLA-C*15	2	G	0.48975	-0.943777	0.735318	0	0	0	0
HLA-A*03	2	G	0.489	-0.90409	0.754662	0	0	0	0
HLA-B*08	2	G	0.48825	-0.871218	0.744001	0	0	0	0
HLA-B*35	2	G	0.48775	-1.02367	0.845469	0	0	0	0
HLA-B*37	2	G	0.48775	-0.931688	0.77168	0	0	0	0
HLA-A*33	2	G	0.4875	-0.959517	0.841574	0	1	0	0
HLA-C*12	2	G	0.4875	-0.946565	0.811	0	0	0	0
HLA-A*01	2	G	0.48575	-1.079	0.704197	0	0	0	0
HLA-B*40	2	G	0.48475	-1.13288	0.835818	0	0	0	0
HLA-C*08	2	G	0.48475	-1.02061	0.830476	0	0	0	0
HLA-B*27	2	G	0.48375	-0.844646	0.755877	0	1	0	0
HLA-C*01	2	G	0.48375	-1.04338	0.789847	0	0	0	0
HLA-A*11	2	G	0.47125	-1.12415	0.794802	0	0	0	0
HLA-A*24	2	G	0.46975	-1.19947	0.804994	0	0	0	0
HLA-C*03	2	G	0.4665	-1.25179	0.810433	0	0	0	0
HLA-A*02	2	S	0.44825	-1.35094	0.627475	0	0	0	0
HLA-C*06	2	S	0.44125	-1.43053	0.63718	0	0	0	0
HLA-A*29	2	S	0.439	-1.70773	0.306007	0	0	0	0
HLA-B*07	2	S	0.43275	-1.88755	0.463012	0	0	0	0
HLA-C*07	2	S	0.425	-1.41827	0.58409	0	1	0	0
HLA-B*13	2	S	0.42475	-1.60158	0.515557	0	0	0	0
HLA-C*07	3	Q	0.58275	-0.625788	1.55214	0	1	0	0
HLA-B*15	3	Q	0.57025	-0.481234	1.51049	0	0	0	0
HLA-A*11	3	Q	0.5675	-0.548317	1.44414	0	0	0	0
HLA-B*40	3	Q	0.564	-0.470754	1.37163	0	0	0	0
HLA-C*03	3	Q	0.56075	-0.619022	1.47219	0	0	0	0
HLA-A*02	3	Q	0.54825	-0.624513	1.28208	0	0	0	0
HLA-C*06	3	R	0.53675	-0.722396	1.19707	0	0	0	0
HLA-C*01	3	R	0.529	-0.74397	1.06981	0	0	0	0
HLA-A*24	3	R	0.52575	-0.748911	1.10281	0	0	0	0
HLA-C*15	3	R	0.51675	-0.741152	0.899848	0	0	0	0
HLA-A*33	3	R	0.51625	-0.854913	0.95297	0	1	0	0
HLA-B*35	3	R	0.514	-0.76079	0.987051	0	0	0	0
HLA-B*58	3	R	0.514	-0.69558	0.866214	0	0	0	0
HLA-B*07	3	R	0.51375	-0.717999	0.794347	0	0	0	0
HLA-C*08	3	R	0.51375	-0.803505	0.911755	0	0	0	0
HLA-B*50	3	R	0.51325	-0.730998	0.769427	0	0	0	0
HLA-A*29	3	Q	0.51325	-0.685193	0.75988	0	0	0	0
HLA-A*31	3	R	0.51175	-0.813933	0.982862	0	1	0	0
HLA-A*01	3	R	0.5115	-0.761355	0.996598	0	0	0	0
HLA-B*55	3	R	0.5115	-0.666039	0.778075	0	0	0	0
HLA-B*44	3	R	0.5095	-0.712313	0.874351	0	0	0	0
HLA-C*05	3	Q	0.50925	-0.416627	0.395604	0	0	0	0
HLA-B*56	3	Q	0.50875	-0.565173	0.588795	0	0	0	0
HLA-B*51	3	R	0.50775	-0.831114	0.9343	0	0	0	0
HLA-B*73	3	R	0.50775	-0.509669	0.527425	0	1	0	0
HLA-A*68	3	Q	0.5075	-0.796047	0.7035	0	0	0	0
HLA-C*04	3	R	0.50725	-0.786528	0.898508	0	0	0	0
HLA-B*57	3	R	0.507	-0.561254	0.628386	0	0	0	0
HLA-B*56	3	R	0.5065	-0.520534	0.680814	0	0	0	0
HLA-B*73	3	Q	0.50625	-0.446619	0.50866	0	1	0	0
HLA-B*38	3	R	0.5055	-0.556936	0.747169	0	0	0	0
HLA-C*12	3	R	0.5055	-0.75989	0.917115	0	0	0	0
HLA-B*52	3	R	0.50525	-0.766949	0.851313	0	0	0	0
HLA-A*26	3	R	0.50425	-0.780301	0.806404	0	0	0	0
HLA-B*41	3	R	0.50425	-0.520022	0.537556	0	0	0	0
HLA-B*54	3	R	0.504	-0.684795	0.782845	0	0	0	0
HLA-B*13	3	R	0.50375	-0.739118	0.873399	0	0	0	0
HLA-B*48	3	R	0.50375	-0.819672	0.876342	0	0	0	0
HLA-B*46	3	Q	0.5035	-0.631162	0.644	0	0	0	0
HLA-A*31	3	Q	0.50325	-1.07333	0.839528	0	1	0	0
HLA-B*50	3	Q	0.503	-0.628513	0.678792	0	0	0	0
HLA-B*18	3	R	0.50275	-0.557363	0.505112	0	0	0	0
HLA-B*38	3	Q	0.50275	-0.551712	0.62511	0	0	0	0
HLA-B*37	3	R	0.5025	-0.750043	0.945233	0	0	0	0
HLA-A*68	3	R	0.502	-0.652987	0.794794	0	0	0	0
HLA-A*30	3	R	0.5015	-0.647597	0.616128	0	0	0	0
HLA-A*32	3	R	0.5015	-0.449593	0.560858	0	0	0	0
HLA-B*67	3	R	0.501	-0.398624	0.47761	0	0	0	0
HLA-A*32	3	Q	0.501	-0.519774	0.424383	0	0	0	0
HLA-B*39	3	Q	0.501	-0.526596	0.472476	0	0	0	0
HLA-B*57	3	Q	0.50025	-0.55078	0.587818	0	0	0	0
HLA-B*08	3	R	0.49925	-0.658609	0.74312	0	0	0	0
HLA-B*49	3	R	0.49925	-0.427257	0.483023	0	0	0	0
HLA-C*16	3	R	0.49925	-0.544906	0.554901	0	0	0	0
HLA-A*23	3	R	0.499	-0.652318	0.581107	0	0	0	0
HLA-A*03	3	Q	0.499	-0.808992	0.654357	0	0	0	0
HLA-B*18	3	Q	0.499	-0.552449	0.446733	0	0	0	0
HLA-B*46	3	R	0.49875	-0.691567	0.568422	0	0	0	0
HLA-B*48	3	Q	0.4985	-0.739649	0.701294	0	0	0	0
HLA-C*14	3	R	0.49825	-0.775731	0.796795	0	0	0	0
HLA-C*02	3	R	0.498	-0.610315	0.517811	0	0	0	0
HLA-B*27	3	R	0.4975	-0.679503	0.840139	0	1	0	0
HLA-B*39	3	R	0.49725	-0.503334	0.545007	0	0	0	0
HLA-B*41	3	Q	0.497	-0.513375	0.46664	0	0	0	0
HLA-B*67	3	Q	0.49675	-0.442893	0.397914	0	0	0	0
HLA-A*03	3	R	0.4965	-0.771075	0.820009	0	0	0	0
HLA-B*27	3	Q	0.49625	-0.750756	0.762237	0	1	0	0
HLA-B*49	3	Q	0.496	-0.46965	0.425919	0	0	0	0
HLA-B*08	3	Q	0.49575	-0.6846	0.626995	0	0	0	0
HLA-C*05	3	R	0.49475	-0.423022	0.382267	0	0	0	0
HLA-A*30	3	Q	0.49475	-0.615905	0.696364	0	0	0	0
HLA-B*52	3	Q	0.49375	-0.67143	0.682128	0	0	0	0
HLA-B*51	3	Q	0.49325	-0.917084	0.82795	0	0	0	0
HLA-C*04	3	Q	0.493	-0.913335	0.735605	0	0	0	0
HLA-A*26	3	Q	0.49175	-0.80038	0.64003	0	0	0	0
HLA-C*12	3	Q	0.49175	-0.904667	0.701763	0	0	0	0
HLA-C*16	3	Q	0.49175	-0.614857	0.468537	0	0	0	0
HLA-B*37	3	Q	0.49125	-0.978143	0.78756	0	0	0	0
HLA-B*58	3	Q	0.49125	-0.851216	0.776461	0	0	0	0
HLA-A*29	3	R	0.491	-0.653655	0.660434	0	0	0	0
HLA-B*55	3	Q	0.49075	-0.81292	0.719493	0	0	0	0
HLA-A*23	3	Q	0.48975	-0.621344	0.580931	0	0	0	0
HLA-C*02	3	Q	0.4895	-0.436645	0.494198	0	0	0	0
HLA-B*35	3	Q	0.489	-0.907096	0.713823	0	0	0	0
HLA-B*07	3	Q	0.488	-0.828668	0.679917	0	0	0	0
HLA-C*14	3	Q	0.4875	-0.725595	0.688123	0	0	0	0
HLA-B*44	3	Q	0.486	-0.814356	0.717024	0	0	0	0
HLA-B*54	3	Q	0.48575	-0.821501	0.698154	0	0	0	0
HLA-C*08	3	Q	0.48575	-0.981301	0.702128	0	0	0	0
HLA-B*13	3	Q	0.4855	-0.942801	0.771847	0	0	0	0
HLA-A*01	3	Q	0.48025	-0.984246	0.768412	0	0	0	0
HLA-A*33	3	Q	0.48025	-0.958634	0.790366	0	1	0	0
HLA-A*24	3	Q	0.47475	-1.11184	0.810689	0	0	0	0
HLA-C*15	3	Q	0.474	-0.858122	0.73433	0	0	0	0
HLA-C*01	3	Q	0.46725	-1.07292	0.742019	0	0	0	0
HLA-C*06	3	Q	0.465	-1.27425	0.710521	0	0	0	0
HLA-A*02	3	R	0.4555	-1.2434	0.639608	0	0	0	0
HLA-C*07	3	R	0.4335	-1.58092	0.652155	0	1	0	0
HLA-B*15	3	R	0.43125	-1.5466	0.530607	0	0	0	0
HLA-C*03	3	R	0.42975	-1.44866	0.606263	0	0	0	0
HLA-B*40	3	R	0.4275	-1.50944	0.437514	0	0	0	0
HLA-A*11	3	R	0.42625	-1.51559	0.543386	0	0	0	0
HLA-B*15	4	P	0.5875	-0.264129	1.45803	0	0	0	0
HLA-B*08	4	Q	0.57925	-0.41916	1.53745	0	0	0	0
HLA-A*11	4	Q	0.577	-0.560112	1.49873	0	0	0	0
HLA-B*15	4	Q	0.573	-0.544281	1.53585	0	0	0	0
HLA-C*07	4	Q	0.57225	-0.74028	1.62268	0	1	0	0
HLA-A*26	4	Q	0.56775	-0.423039	1.73363	0	0	0	0
HLA-C*03	4	Q	0.56275	-0.60942	1.72727	0	0	0	0
HLA-C*07	4	P	0.5595	-0.399201	1.0753	0	1	0	0
HLA-C*08	4	P	0.5445	-0.388622	1.01958	0	0	0	0
HLA-A*68	4	P	0.5375	-0.306194	0.8367	0	0	0	0
HLA-B*07	4	P	0.5375	-0.339508	0.905907	0	0	0	0
HLA-B*13	4	P	0.537	-0.32005	0.89831	0	0	0	0
HLA-B*40	4	P	0.535	-0.398087	0.711682	0	0	0	0
HLA-A*29	4	P	0.534	-0.227398	0.996261	0	0	0	0
HLA-C*01	4	S	0.53275	-0.365856	0.791277	0	0	0	0
HLA-B*44	4	P	0.5325	-0.352285	0.820369	0	0	0	0
HLA-A*33	4	S	0.53025	-0.345385	0.790864	0	1	0	0
HLA-C*04	4	P	0.53	-0.382214	0.82734	0	0	0	0
HLA-A*02	4	P	0.529	-0.482097	0.895516	0	0	0	0
HLA-A*01	4	A	0.52825	-0.539462	0.843493	0	0	0	0
HLA-A*31	4	S	0.52825	-0.410889	0.803204	0	1	0	0
HLA-B*58	4	S	0.526	-0.297727	0.669333	0	0	0	0
HLA-B*35	4	S	0.525	-0.314325	0.646543	0	0	0	0
HLA-A*01	4	S	0.523	-0.325886	0.646927	0	0	0	0
HLA-C*15	4	S	0.52275	-0.346992	0.633282	0	0	0	0
HLA-C*01	4	A	0.5225	-0.678685	0.93006	0	0	0	0
HLA-B*48	4	S	0.521	-0.321939	0.683131	0	0	0	0
HLA-C*12	4	S	0.51975	-0.380741	0.648958	0	0	0	0
HLA-A*11	4	P	0.5195	-0.499822	0.726165	0	0	0	0
HLA-B*51	4	S	0.517	-0.406722	0.764163	0	0	0	0
HLA-B*37	4	S	0.5165	-0.374108	0.607064	0	0	0	0
HLA-B*13	4	A	0.515	-0.667788	0.756274	0	0	0	0
HLA-B*52	4	S	0.51475	-0.367994	0.437747	0	0	0	0
HLA-B*56	4	A	0.5145	-0.348908	0.623193	0	0	0	0
HLA-C*06	4	P	0.514	-0.568864	0.621809	0	0	0	0
HLA-C*07	4	A	0.5135	-0.844993	0.89	0	1	0	0
HLA-B*54	4	S	0.5135	-0.350354	0.588393	0	0	0	0
HLA-B*73	4	S	0.51275	-0.206326	0.217909	0	1	0	0
HLA-A*30	4	A	0.511	-0.372044	0.485149	0	0	0	0
HLA-B*08	4	A	0.511	-0.48955	0.624952	0	0	0	0
HLA-B*54	4	A	0.5095	-0.607468	0.569845	0	0	0	0
HLA-B*27	4	S	0.5095	-0.359979	0.437284	0	1	0	0
HLA-C*04	4	A	0.50875	-0.669749	0.634014	0	0	0	0
HLA-B*67	4	P	0.50825	-0.23129	0.225818	0	0	0	0
HLA-A*23	4	A	0.50825	-0.397997	0.468974	0	0	0	0
HLA-B*55	4	A	0.50825	-0.567591	0.50716	0	0	0	0
HLA-C*16	4	Q	0.508	-0.657963	0.621964	0	0	0	0
HLA-C*06	4	A	0.50775	-0.791178	0.833016	0	0	0	0
HLA-A*03	4	S	0.50775	-0.303571	0.572325	0	0	0	0
HLA-B*27	4	A	0.507	-0.592016	0.610329	0	1	0	0
HLA-A*32	4	Q	0.50675	-0.56254	0.500911	0	0	0	0
HLA-A*23	4	Q	0.5065	-0.745117	0.629064	0	0	0	0
HLA-A*68	4	A	0.5055	-0.536158	0.585057	0	0	0	0
HLA-B*50	4	S	0.50525	-0.461678	0.664299	0	1	0	0
HLA-A*32	4	A	0.50475	-0.352923	0.408868	0	0	0	0
HLA-A*32	4	S	0.50475	-0.220315	0.258731	0	0	0	0
HLA-B*18	4	S	0.50475	-0.252566	0.240599	0	0	0	0
HLA-A*29	4	Q	0.50475	-0.722576	0.705296	0	0	0	0
HLA-B*18	4	A	0.5045	-0.436392	0.394491	0	0	0	0
HLA-B*48	4	A	0.50425	-0.669764	0.658794	0	0	0	0
HLA-C*12	4	A	0.50425	-0.67445	0.581818	0	0	0	0
HLA-C*06	4	S	0.50425	-0.603704	0.533948	0	0	0	0
HLA-B*57	4	S	0.504	-0.239206	0.30886	0	0	0	0
HLA-B*67	4	Q	0.504	-0.469349	0.445168	0	0	0	0
HLA-B*38	4	S	0.50375	-0.299301	0.328121	0	0	0	0
HLA-B*38	4	A	0.50325	-0.446245	0.44369	0	0	0	0
HLA-B*46	4	S	0.50325	-0.292044	0.382568	0	0	0	0
HLA-A*24	4	P	0.503	-0.619456	0.59045	0	0	0	0
HLA-A*24	4	S	0.503	-0.392474	0.598958	0	0	0	0
HLA-B*49	4	S	0.503	-0.182672	0.193902	0	0	0	0
HLA-B*55	4	S	0.503	-0.331434	0.434341	0	0	0	0
HLA-B*27	4	Q	0.503	-0.787889	0.741335	0	1	0	0
HLA-B*73	4	Q	0.503	-0.486671	0.488696	0	1	0	0
HLA-A*30	4	P	0.5025	-0.472414	0.348258	0	0	0	0
HLA-B*35	4	A	0.5025	-0.704201	0.58125	0	0	0	0
HLA-A*32	4	P	0.50225	-0.320402	0.276848	0	0	0	0
HLA-C*08	4	A	0.50225	-0.713842	0.652411	0	0	0	0
HLA-C*02	4	S	0.50225	-0.252765	0.319976	0	0	0	0
HLA-A*03	4	A	0.50175	-0.686624	0.605925	0	0	0	0
HLA-B*41	4	S	0.50175	-0.234107	0.293397	0	1	0	0
HLA-A*33	4	A	0.5015	-0.770601	0.688574	0	1	0	0
HLA-B*41	4	A	0.50125	-0.42412	0.390142	0	1	0	0
HLA-C*14	4	Q	0.50125	-0.794192	0.732409	0	0	0	0
HLA-B*18	4	Q	0.501	-0.563961	0.567638	0	0	0	0
HLA-B*67	4	S	0.50075	-0.148508	0.194312	0	0	0	0
HLA-B*57	4	A	0.5005	-0.476401	0.399106	0	0	0	0
HLA-A*29	4	A	0.50025	-0.523656	0.519509	0	0	0	0
HLA-B*38	4	Q	0.50025	-0.612128	0.71711	0	0	0	0
HLA-B*07	4	Q	0.5	-0.833968	0.753223	0	0	0	0
HLA-A*02	4	A	0.49975	-0.84422	0.84778	0	0	0	0
HLA-B*67	4	A	0.49975	-0.261242	0.290864	0	0	0	0
HLA-C*05	4	Q	0.49975	-0.459257	0.433638	0	0	0	0
HLA-B*41	4	P	0.49925	-0.382058	0.283466	0	1	0	0
HLA-B*58	4	A	0.49925	-0.644155	0.556934	0	0	0	0
HLA-C*02	4	A	0.49925	-0.332887	0.34256	0	0	0	0
HLA-B*49	4	A	0.499	-0.26578	0.284385	0	0	0	0
HLA-C*05	4	A	0.4985	-0.255646	0.263317	0	0	0	0
HLA-B*56	4	S	0.4985	-0.335481	0.307514	0	0	0	0
HLA-C*14	4	S	0.4985	-0.372276	0.498389	0	0	0	0
HLA-B*35	4	Q	0.4985	-1.06406	0.818855	0	0	0	0
HLA-A*03	4	P	0.49825	-0.568794	0.447332	0	0	0	0
HLA-B*39	4	A	0.498	-0.375948	0.299984	0	0	0	0
HLA-C*14	4	P	0.49775	-0.504583	0.405849	0	0	0	0
HLA-B*44	4	A	0.49775	-0.739632	0.629457	0	0	0	0
HLA-C*16	4	S	0.49775	-0.243654	0.273656	0	0	0	0
HLA-B*51	4	A	0.49725	-0.720822	0.688776	0	0	0	0
HLA-A*23	4	S	0.49725	-0.305817	0.37992	0	0	0	0
HLA-B*49	4	Q	0.49725	-0.487022	0.420983	0	0	0	0
HLA-B*46	4	P	0.497	-0.381118	0.411213	0	0	0	0
HLA-B*56	4	P	0.497	-0.399976	0.399562	0	0	0	0
HLA-B*37	4	A	0.497	-0.739736	0.648886	0	0	0	0
HLA-B*46	4	A	0.497	-0.496671	0.403865	0	0	0	0
HLA-B*56	4	Q	0.497	-0.651881	0.742797	0	0	0	0
HLA-B*15	4	A	0.49675	-0.803844	0.801458	0	0	0	0
HLA-A*02	4	S	0.4965	-0.542368	0.582942	0	0	0	0
HLA-A*03	4	Q	0.4965	-0.838808	0.812448	0	0	0	0
HLA-A*26	4	A	0.49625	-0.569876	0.595688	0	0	0	0
HLA-C*14	4	A	0.496	-0.559646	0.673235	0	0	0	0
HLA-B*54	4	P	0.4955	-0.570686	0.425585	0	0	0	0
HLA-B*39	4	S	0.4955	-0.238524	0.228513	0	0	0	0
HLA-B*46	4	Q	0.49525	-0.684617	0.63621	0	0	0	0
HLA-B*50	4	Q	0.49525	-0.986533	0.884134	0	1	0	0
HLA-C*16	4	A	0.495	-0.326309	0.372194	0	0	0	0
HLA-A*30	4	S	0.495	-0.328025	0.289794	0	0	0	0
HLA-B*18	4	P	0.49475	-0.348535	0.268279	0	0	0	0
HLA-B*55	4	P	0.49475	-0.532514	0.468521	0	0	0	0
HLA-C*15	4	A	0.4945	-0.631486	0.555502	0	0	0	0
HLA-C*02	4	Q	0.4945	-0.636922	0.526459	0	0	0	0
HLA-B*57	4	Q	0.494	-0.692718	0.597445	0	0	0	0
HLA-C*16	4	P	0.4935	-0.356672	0.256786	0	0	0	0
HLA-A*24	4	A	0.4935	-0.888344	0.740928	0	0	0	0
HLA-B*40	4	S	0.4935	-0.480199	0.47152	0	0	0	0
HLA-B*57	4	P	0.49325	-0.304069	0.332295	0	0	0	0
HLA-B*73	4	A	0.49325	-0.264981	0.33965	0	1	0	0
HLA-B*52	4	Q	0.49325	-0.813605	0.759861	0	0	0	0
HLA-B*58	4	Q	0.493	-0.967489	0.786582	0	0	0	0
HLA-C*15	4	Q	0.493	-0.926896	0.827877	0	0	0	0
HLA-B*13	4	Q	0.49275	-0.956786	0.786216	0	0	0	0
HLA-B*39	4	Q	0.49275	-0.595773	0.480261	0	0	0	0
HLA-B*27	4	P	0.492	-0.487634	0.380785	0	1	0	0
HLA-B*39	4	P	0.492	-0.377219	0.28622	0	0	0	0
HLA-B*49	4	P	0.492	-0.237289	0.193554	0	0	0	0
HLA-C*02	4	P	0.49175	-0.336581	0.26996	0	0	0	0
HLA-A*11	4	A	0.4915	-0.81881	0.693142	0	0	0	0
HLA-B*54	4	Q	0.4915	-0.901097	0.753906	0	0	0	0
HLA-B*08	4	P	0.49125	-0.498392	0.394483	0	0	0	0
HLA-B*52	4	A	0.491	-0.628445	0.6017	0	0	0	0
HLA-A*31	4	Q	0.49075	-0.977273	0.892288	0	1	0	0
HLA-B*41	4	Q	0.4905	-0.617072	0.614087	0	1	0	0
HLA-B*50	4	A	0.49025	-0.681457	0.642087	0	1	0	0
HLA-C*03	4	A	0.49	-0.884586	0.672834	0	0	0	0
HLA-B*37	4	Q	0.48975	-0.990687	0.779	0	0	0	0
HLA-B*73	4	P	0.4895	-0.303323	0.305373	0	1	0	0
HLA-B*07	4	A	0.4895	-0.624253	0.570306	0	0	0	0
HLA-C*03	4	S	0.4895	-0.608301	0.452279	0	0	0	0
HLA-B*51	4	Q	0.4895	-1.06055	0.853071	0	0	0	0
HLA-A*26	4	P	0.48925	-0.646643	0.456482	0	0	0	0
HLA-B*48	4	Q	0.48925	-0.906155	0.764907	0	0	0	0
HLA-A*31	4	A	0.489	-0.815887	0.722231	0	1	0	0
HLA-A*23	4	P	0.48875	-0.453589	0.386324	0	0	0	0
HLA-C*12	4	Q	0.48875	-0.942055	0.796179	0	0	0	0
HLA-B*50	4	P	0.488	-0.597756	0.534015	0	1	0	0
HLA-B*55	4	Q	0.488	-0.824558	0.736926	0	0	0	0
HLA-C*05	4	P	0.4875	-0.228571	0.201303	0	0	0	0
HLA-B*38	4	P	0.48725	-0.430219	0.323748	0	0	0	0
HLA-C*15	4	P	0.48725	-0.678171	0.431758	0	0	0	0
HLA-A*30	4	Q	0.48725	-0.7557	0.746514	0	0	0	0
HLA-A*33	4	Q	0.487	-1.08563	0.846405	0	1	0	0
HLA-B*40	4	A	0.48525	-0.731101	0.737697	0	0	0	0
HLA-C*05	4	S	0.48525	-0.198795	0.181442	0	0	0	0
HLA-A*68	4	Q	0.4845	-0.848057	0.632553	0	0	0	0
HLA-B*52	4	P	0.483	-0.58468	0.408162	0	0	0	0
HLA-C*04	4	Q	0.48275	-1.00605	0.786993	0	0	0	0
HLA-B*35	4	P	0.4825	-0.741481	0.517634	0	0	0	0
HLA-A*68	4	S	0.4825	-0.660744	0.303991	0	0	0	0
HLA-C*12	4	P	0.4815	-0.718245	0.449222	0	0	0	0
HLA-B*40	4	Q	0.48125	-1.04966	0.675127	0	0	0	0
HLA-C*03	4	P	0.481	-0.702229	0.532622	0	0	0	0
HLA-B*37	4	P	0.48075	-0.702777	0.414021	0	0	0	0
HLA-A*01	4	Q	0.4805	-1.08508	0.827443	0	0	0	0
HLA-A*31	4	P	0.48025	-0.848752	0.485145	0	1	0	0
HLA-A*26	4	S	0.47975	-0.665828	0.300601	0	0	0	0
HLA-C*08	4	Q	0.47875	-1.0096	0.758936	0	0	0	0
HLA-B*58	4	P	0.47775	-0.746957	0.444265	0	0	0	0
HLA-B*48	4	P	0.47725	-0.784013	0.41746	0	0	0	0
HLA-B*44	4	Q	0.47575	-1.04782	0.833523	0	0	0	0
HLA-A*01	4	P	0.475	-0.767934	0.469413	0	0	0	0
HLA-B*51	4	P	0.474	-0.734091	0.463461	0	0	0	0
HLA-B*44	4	S	0.47325	-0.673502	0.324181	0	0	0	0
HLA-C*04	4	S	0.473	-0.682874	0.370805	0	0	0	0
HLA-B*07	4	S	0.47175	-0.574416	0.295138	0	0	0	0
HLA-C*08	4	S	0.4715	-0.776099	0.298264	0	0	0	0
HLA-B*08	4	S	0.469	-0.705186	0.236703	0	0	0	0
HLA-B*13	4	S	0.469	-0.686172	0.322862	0	0	0	0
HLA-C*01	4	Q	0.4685	-1.18592	0.820655	0	0	0	0
HLA-A*29	4	S	0.46625	-0.772779	0.203123	0	0	0	0
HLA-C*06	4	Q	0.466	-1.26687	0.810756	0	0	0	0
HLA-A*33	4	P	0.46325	-0.740414	0.513622	0	1	0	0
HLA-A*24	4	Q	0.463	-1.18534	0.805524	0	0	0	0
HLA-C*01	4	P	0.46125	-0.934142	0.394931	0	0	0	0
HLA-A*11	4	S	0.4395	-0.764596	0.349907	0	0	0	0
HLA-A*02	4	Q	0.43675	-1.42167	0.676284	0	0	0	0
HLA-C*07	4	S	0.4015	-1.35768	0.237534	0	1	0	0
HLA-B*15	4	S	0.372	-1.93103	0.161788	0	0	0	0
HLA-B*56	6	P	0.5605	-0.168353	1.33777	0	0	0	0
HLA-A*02	6	P	0.55825	-0.368644	1.18392	0	0	0	0
HLA-C*03	6	S	0.5545	-0.389432	1.03468	0	0	0	0
HLA-C*01	6	P	0.54575	-0.388088	0.874962	0	0	0	0
HLA-A*31	6	P	0.54425	-0.355057	0.934205	0	1	0	0
HLA-A*11	6	P	0.53975	-0.408977	0.768882	0	0	0	0
HLA-A*24	6	S	0.5395	-0.375133	0.8507	0	0	0	0
HLA-B*51	6	P	0.5385	-0.353749	0.885021	0	0	0	0
HLA-B*37	6	P	0.538	-0.362176	0.930206	0	0	0	0
HLA-B*40	6	S	0.53025	-0.462484	0.796207	0	0	0	0
HLA-B*44	6	P	0.5295	-0.334214	0.955075	0	0	0	0
HLA-C*15	6	P	0.52925	-0.375916	0.90341	0	0	0	0
HLA-C*07	6	P	0.52475	-0.579415	0.957986	0	1	0	0
HLA-C*08	6	S	0.5245	-0.459318	0.717998	0	0	0	0
HLA-B*15	6	S	0.5225	-0.448071	0.71184	0	0	0	0
HLA-C*06	6	P	0.52175	-0.454484	0.707657	0	0	0	0
HLA-A*68	6	S	0.52025	-0.452311	0.718084	0	1	0	0
HLA-A*03	6	S	0.515	-0.396402	0.59462	0	0	0	0
HLA-C*12	6	S	0.51475	-0.401126	0.703484	0	0	0	0
HLA-B*48	6	S	0.513	-0.433719	0.574682	0	0	0	0
HLA-B*13	6	S	0.51225	-0.451917	0.596708	0	0	0	0
HLA-B*41	6	S	0.51225	-0.301806	0.435918	0	1	0	0
HLA-B*54	6	S	0.51175	-0.396239	0.616745	0	0	0	0
HLA-A*33	6	S	0.511	-0.517974	0.728315	0	1	0	0
HLA-C*02	6	S	0.5105	-0.274217	0.297216	0	0	0	0
HLA-A*23	6	S	0.51	-0.361907	0.393373	0	0	0	0
HLA-B*08	6	P	0.5095	-0.453701	0.465228	0	0	0	0
HLA-C*04	6	S	0.5095	-0.494333	0.737239	0	0	0	0
HLA-B*50	6	S	0.50825	-0.502922	0.595584	0	1	0	0
HLA-A*01	6	S	0.50775	-0.50326	0.590672	0	0	0	0
HLA-A*32	6	P	0.5075	-0.304651	0.330528	0	0	0	0
HLA-B*35	6	S	0.50725	-0.422901	0.600245	0	0	0	0
HLA-B*27	6	P	0.506	-0.432171	0.412982	0	1	0	0
HLA-B*27	6	S	0.506	-0.452149	0.495299	0	1	0	0
HLA-A*26	6	S	0.50575	-0.432493	0.653693	0	0	0	0
HLA-C*05	6	P	0.50525	-0.216136	0.243541	0	0	0	0
HLA-A*30	6	S	0.50375	-0.399574	0.335996	0	0	0	0
HLA-A*32	6	S	0.50325	-0.298437	0.324521	0	0	0	0
HLA-B*73	6	S	0.50275	-0.228605	0.294757	0	1	0	0
HLA-B*46	6	S	0.50225	-0.309818	0.408971	0	0	0	0
HLA-B*52	6	S	0.50225	-0.392974	0.584195	0	0	0	0
HLA-B*39	6	S	0.502	-0.324298	0.26845	0	0	0	0
HLA-B*49	6	P	0.50175	-0.239449	0.178597	0	0	0	0
HLA-B*55	6	S	0.50175	-0.359404	0.440718	0	0	0	0
HLA-B*58	6	S	0.5015	-0.455224	0.602116	0	0	0	0
HLA-A*01	6	P	0.50125	-0.52237	0.530928	0	0	0	0
HLA-B*38	6	S	0.50075	-0.374201	0.389986	0	0	0	0
HLA-C*16	6	S	0.50075	-0.287065	0.309937	0	0	0	0
HLA-B*49	6	S	0.5005	-0.219873	0.192363	0	0	0	0
HLA-B*57	6	S	0.5005	-0.257219	0.339954	0	0	0	0
HLA-A*29	6	S	0.50025	-0.423864	0.384038	0	0	0	0
HLA-B*08	6	S	0.49875	-0.386062	0.457787	0	0	0	0
HLA-C*02	6	P	0.4985	-0.286912	0.277891	0	0	0	0
HLA-B*18	6	S	0.498	-0.267641	0.314491	0	0	0	0
HLA-B*41	6	P	0.4975	-0.365243	0.322078	0	1	0	0
HLA-B*57	6	P	0.4975	-0.319921	0.269844	0	0	0	0
HLA-B*07	6	S	0.497	-0.415668	0.560071	0	0	0	0
HLA-C*14	6	S	0.49675	-0.462822	0.483524	0	0	0	0
HLA-A*23	6	P	0.4965	-0.375512	0.368286	0	0	0	0
HLA-B*67	6	S	0.4965	-0.212871	0.209625	0	0	0	0
HLA-B*39	6	P	0.49625	-0.306861	0.213084	0	0	0	0
HLA-A*30	6	P	0.495	-0.367221	0.349633	0	0	0	0
HLA-A*68	6	P	0.4945	-0.682368	0.409919	0	1	0	0
HLA-B*58	6	P	0.4945	-0.596877	0.471615	0	0	0	0
HLA-A*26	6	P	0.49425	-0.592926	0.476202	0	0	0	0
HLA-A*29	6	P	0.49375	-0.45899	0.435971	0	0	0	0
HLA-B*73	6	P	0.492	-0.31083	0.273168	0	1	0	0
HLA-B*67	6	P	0.4915	-0.22993	0.218745	0	0	0	0
HLA-C*05	6	S	0.4915	-0.204092	0.178182	0	0	0	0
HLA-B*38	6	P	0.491	-0.364018	0.379514	0	0	0	0
HLA-C*16	6	P	0.4885	-0.29724	0.254718	0	0	0	0
HLA-B*54	6	P	0.487	-0.591728	0.365725	0	0	0	0
HLA-B*52	6	P	0.48675	-0.578159	0.471524	0	0	0	0
HLA-B*18	6	P	0.48625	-0.428968	0.29486	0	0	0	0
HLA-C*04	6	P	0.486	-0.705183	0.481298	0	0	0	0
HLA-C*12	6	P	0.486	-0.634026	0.407476	0	0	0	0
HLA-B*50	6	P	0.4855	-0.641416	0.485435	0	1	0	0
HLA-C*08	6	P	0.4855	-0.706875	0.456907	0	0	0	0
HLA-A*33	6	P	0.48525	-0.757951	0.48565	0	1	0	0
HLA-C*14	6	P	0.485	-0.441904	0.309941	0	0	0	0
HLA-B*46	6	P	0.48475	-0.552771	0.425666	0	0	0	0
HLA-C*06	6	S	0.48475	-0.695485	0.533714	0	0	0	0
HLA-B*13	6	P	0.48425	-0.632448	0.458263	0	0	0	0
HLA-B*35	6	P	0.48275	-0.754127	0.46253	0	0	0	0
HLA-A*03	6	P	0.48125	-0.672775	0.40043	0	0	0	0
HLA-B*15	6	P	0.48125	-0.748709	0.435828	0	0	0	0
HLA-B*51	6	S	0.481	-0.787065	0.380249	0	0	0	0
HLA-C*07	6	S	0.48	-0.800882	0.5569	0	1	0	0
HLA-B*07	6	P	0.47875	-0.659671	0.348268	0	0	0	0
HLA-B*55	6	P	0.4785	-0.531112	0.366196	0	0	0	0
HLA-A*11	6	S	0.47825	-0.752482	0.47656	0	0	0	0
HLA-B*37	6	S	0.47325	-0.888855	0.335802	0	0	0	0
HLA-B*40	6	P	0.4715	-0.8035	0.420249	0	0	0	0
HLA-B*48	6	P	0.47	-0.674357	0.375239	0	0	0	0
HLA-C*01	6	S	0.4675	-0.99493	0.373282	0	0	0	0
HLA-A*31	6	S	0.46625	-1.10266	0.361119	0	1	0	0
HLA-C*15	6	S	0.46575	-0.808844	0.311916	0	0	0	0
HLA-A*24	6	P	0.4565	-0.932596	0.433963	0	0	0	0
HLA-B*44	6	S	0.4565	-0.915956	0.311533	0	0	0	0
HLA-C*03	6	P	0.4535	-1.00913	0.420994	0	0	0	0
HLA-B*56	6	S	0.44975	-1.36685	0.175396	0	0	0	0
HLA-A*02	6	S	0.44025	-1.09587	0.310721	0	0	0	0
HLA-B*51	7	K	0.55125	-0.0934008	0.550413	0	0	0	0
HLA-C*07	7	R	0.54975	-0.15346	0.524031	0	1	0	0
HLA-C*04	7	R	0.54525	-0.0955273	0.4886	0	0	0	0
HLA-C*06	7	K	0.5305	-0.13023	0.344298	0	0	0	0
HLA-B*48	7	R	0.5275	-0.0981928	0.309974	0	0	0	0
HLA-C*01	7	K	0.5255	-0.162818	0.300421	0	0	0	0
HLA-B*35	7	R	0.525	-0.12858	0.350238	0	0	0	0
HLA-B*58	7	R	0.521	-0.116327	0.249901	0	0	0	0
HLA-A*03	7	K	0.5195	-0.118427	0.238234	0	0	0	0
HLA-A*24	7	K	0.519	-0.159208	0.257712	0	0	0	0
HLA-B*37	7	K	0.5175	-0.158662	0.18256	0	0	0	0
HLA-B*40	7	K	0.51625	-0.148822	0.222644	0	0	0	0
HLA-B*57	7	K	0.51625	-0.0871664	0.117062	0	0	0	0
HLA-A*30	7	R	0.51575	-0.0892937	0.0883286	0	0	0	0
HLA-B*46	7	K	0.5155	-0.0846238	0.134543	0	0	0	0
HLA-C*12	7	K	0.51525	-0.175689	0.186882	0	0	0	0
HLA-A*68	7	R	0.51525	-0.140728	0.182552	0	1	0	0
HLA-B*15	7	K	0.515	-0.136962	0.212337	0	0	0	0
HLA-C*15	7	K	0.514	-0.111425	0.321988	0	0	0	0
HLA-C*14	7	K	0.5135	-0.0784104	0.203073	0	0	0	0
HLA-A*02	7	K	0.5125	-0.190679	0.256891	0	0	0	0
HLA-B*13	7	K	0.51175	-0.194183	0.152079	0	0	0	0
HLA-C*08	7	R	0.51175	-0.129089	0.237156	0	0	0	0
HLA-A*01	7	R	0.5115	-0.130715	0.210299	0	0	0	0
HLA-B*56	7	K	0.51025	-0.0850195	0.0860214	0	0	0	0
HLA-B*27	7	K	0.51	-0.103336	0.117476	0	1	0	0
HLA-B*52	7	R	0.50975	-0.124285	0.127659	0	0	0	0
HLA-C*03	7	K	0.50875	-0.178328	0.257516	0	0	0	0
HLA-C*16	7	K	0.508	-0.0771321	0.113175	0	0	0	0
HLA-C*12	7	R	0.508	-0.159236	0.139185	0	0	0	0
HLA-B*54	7	K	0.50775	-0.127823	0.167709	0	0	0	0
HLA-B*50	7	K	0.5075	-0.147109	0.208054	0	1	0	0
HLA-A*23	7	K	0.50675	-0.0957616	0.100076	0	0	0	0
HLA-A*29	7	K	0.5065	-0.091683	0.117554	0	0	0	0
HLA-A*11	7	K	0.506	-0.180826	0.202528	0	0	0	0
HLA-B*41	7	K	0.506	-0.118729	0.0930394	0	1	0	0
HLA-B*39	7	R	0.5055	-0.0596233	0.0886687	0	0	0	0
HLA-A*26	7	R	0.50525	-0.122442	0.203334	0	0	0	0
HLA-B*38	7	R	0.505	-0.119161	0.126475	0	0	0	0
HLA-B*67	7	R	0.50475	-0.0404238	0.0526089	0	0	0	0
HLA-C*16	7	R	0.5045	-0.091119	0.0591044	0	0	0	0
HLA-B*49	7	K	0.50425	-0.0644009	0.0490188	0	0	0	0
HLA-A*23	7	R	0.50375	-0.101216	0.108966	0	0	0	0
HLA-B*41	7	R	0.50375	-0.0891088	0.095734	0	1	0	0
HLA-B*73	7	K	0.5035	-0.0674166	0.0629677	0	1	0	0
HLA-B*18	7	R	0.5035	-0.0694475	0.0647041	0	0	0	0
HLA-A*02	7	R	0.50325	-0.230247	0.175816	0	0	0	0
HLA-B*08	7	R	0.50325	-0.10326	0.147182	0	0	0	0
HLA-B*49	7	R	0.503	-0.0478109	0.0507263	0	0	0	0
HLA-A*32	7	R	0.50275	-0.0959897	0.0991328	0	0	0	0
HLA-B*44	7	R	0.502	-0.146414	0.164678	0	0	0	0
HLA-C*05	7	R	0.502	-0.0482714	0.0658039	0	0	0	0
HLA-A*31	7	R	0.50175	-0.203789	0.189654	0	1	0	0
HLA-B*27	7	R	0.5015	-0.097275	0.126572	0	1	0	0
HLA-B*18	7	K	0.50075	-0.0678056	0.0806288	0	0	0	0
HLA-B*55	7	R	0.50075	-0.112285	0.110906	0	0	0	0
HLA-B*56	7	R	0.50025	-0.0908244	0.0938109	0	0	0	0
HLA-B*55	7	K	0.49975	-0.143927	0.136905	0	0	0	0
HLA-C*05	7	K	0.49975	-0.0439223	0.0484376	0	0	0	0
HLA-B*50	7	R	0.4995	-0.178248	0.178704	0	1	0	0
HLA-B*73	7	R	0.4995	-0.0571638	0.05791	0	1	0	0
HLA-B*39	7	K	0.49925	-0.0788053	0.0666928	0	0	0	0
HLA-C*02	7	K	0.4985	-0.0688608	0.0685221	0	0	0	0
HLA-A*29	7	R	0.498	-0.141279	0.109668	0	0	0	0
HLA-B*38	7	K	0.4975	-0.0912717	0.11495	0	0	0	0
HLA-A*68	7	K	0.49725	-0.20164	0.144727	0	1	0	0
HLA-A*32	7	K	0.497	-0.0823592	0.0674341	0	0	0	0
HLA-A*11	7	R	0.49675	-0.251175	0.163782	0	0	0	0
HLA-B*44	7	K	0.49575	-0.171356	0.158581	0	0	0	0
HLA-B*08	7	K	0.49525	-0.157393	0.100466	0	0	0	0
HLA-A*31	7	K	0.4945	-0.163004	0.182622	0	1	0	0
HLA-B*52	7	K	0.4945	-0.153294	0.128652	0	0	0	0
HLA-C*02	7	R	0.49425	-0.0729514	0.0812581	0	0	0	0
HLA-B*15	7	R	0.494	-0.213962	0.175416	0	0	0	0
HLA-A*33	7	R	0.493	-0.174034	0.201363	0	1	0	0
HLA-B*37	7	R	0.493	-0.212063	0.149595	0	0	0	0
HLA-A*30	7	K	0.49275	-0.0938948	0.0912341	0	0	0	0
HLA-B*07	7	K	0.49275	-0.140429	0.133292	0	0	0	0
HLA-B*40	7	R	0.4925	-0.211483	0.160417	0	0	0	0
HLA-C*08	7	K	0.49225	-0.210998	0.126451	0	0	0	0
HLA-B*07	7	R	0.49125	-0.15992	0.1376	0	0	0	0
HLA-A*33	7	K	0.491	-0.196846	0.173127	0	1	0	0
HLA-B*13	7	R	0.491	-0.170336	0.126616	0	0	0	0
HLA-B*46	7	R	0.491	-0.153226	0.110772	0	0	0	0
HLA-C*03	7	R	0.49025	-0.261749	0.148807	0	0	0	0
HLA-A*01	7	K	0.48925	-0.21633	0.140527	0	0	0	0
HLA-B*54	7	R	0.48925	-0.157862	0.120697	0	0	0	0
HLA-B*57	7	R	0.48775	-0.152472	0.0735348	0	0	0	0
HLA-B*67	7	K	0.4865	-0.0613229	0.0503155	0	0	0	0
HLA-A*26	7	K	0.4855	-0.228941	0.117609	0	0	0	0
HLA-A*24	7	R	0.48275	-0.258294	0.167127	0	0	0	0
HLA-A*03	7	R	0.47925	-0.328539	0.11998	0	0	0	0
HLA-B*58	7	K	0.479	-0.25703	0.11849	0	0	0	0
HLA-B*35	7	K	0.47875	-0.272404	0.109128	0	0	0	0
HLA-C*14	7	R	0.47675	-0.230558	0.0867579	0	0	0	0
HLA-C*15	7	R	0.47525	-0.383975	0.111602	0	0	0	0
HLA-B*48	7	K	0.47075	-0.392944	0.115793	0	0	0	0
HLA-C*06	7	R	0.46875	-0.351836	0.139677	0	0	0	0
HLA-C*01	7	R	0.4615	-0.282878	0.133131	0	0	0	0
HLA-C*04	7	K	0.457	-0.568268	0.102284	0	0	0	0
HLA-B*51	7	R	0.4495	-0.528411	0.0938322	0	0	0	0
HLA-C*07	7	K	0.441	-0.471037	0.141405	0	1	0	0
HLA-C*04	8	G	0.59175	-0.466532	1.79776	0	0	0	0
HLA-A*33	8	G	0.58825	-0.574251	1.82339	0	1	0	0
HLA-C*07	8	R	0.58575	-0.150821	0.764551	0	1	0	0
HLA-B*44	8	G	0.58575	-0.436265	1.71812	0	0	0	0
HLA-C*06	8	K	0.58475	-0.121278	0.90508	0	0	0	0
HLA-A*02	8	K	0.57675	-0.120188	0.799621	0	0	0	0
HLA-B*58	8	G	0.57525	-0.445806	1.6965	0	0	0	0
HLA-C*03	8	G	0.57225	-0.600531	1.49713	0	0	0	0
HLA-B*08	8	R	0.572	-0.0905518	1.3915	0	0	0	0
HLA-A*23	8	G	0.5645	-0.350121	1.67563	0	0	0	0
HLA-C*15	8	K	0.542	-0.14576	0.73474	0	0	0	0
HLA-B*40	8	K	0.53675	-0.168436	0.402117	0	0	0	0
HLA-C*01	8	K	0.5345	-0.16216	0.484858	0	0	0	0
HLA-B*37	8	K	0.5325	-0.20127	0.388108	0	0	0	0
HLA-B*52	8	R	0.532	-0.135879	0.428053	0	0	0	0
HLA-B*54	8	K	0.5255	-0.151002	0.369439	0	0	0	0
HLA-B*50	8	K	0.52425	-0.16449	0.333046	0	1	0	0
HLA-B*57	8	K	0.52225	-0.104227	0.179392	0	0	0	0
HLA-C*12	8	R	0.52175	-0.176543	0.338177	0	0	0	0
HLA-A*26	8	R	0.5205	-0.170698	0.400108	0	0	0	0
HLA-A*33	8	K	0.51975	-0.166062	0.358482	0	1	0	0
HLA-B*13	8	K	0.51875	-0.190766	0.322535	0	0	0	0
HLA-B*44	8	R	0.51825	-0.159989	0.35713	0	0	0	0
HLA-B*15	8	K	0.51575	-0.207365	0.321235	0	0	0	0
HLA-A*11	8	R	0.51575	-0.193282	0.315514	0	0	0	0
HLA-A*01	8	K	0.514	-0.175593	0.303544	0	0	0	0
HLA-A*29	8	K	0.51325	-0.129493	0.171251	0	0	0	0
HLA-C*04	8	R	0.513	-0.192973	0.274641	0	0	0	0
HLA-B*27	8	K	0.51275	-0.150696	0.217217	0	1	0	0
HLA-C*16	8	G	0.511	-0.600209	0.56719	0	0	0	0
HLA-B*48	8	K	0.50925	-0.234002	0.275459	0	0	0	0
HLA-B*41	8	R	0.50925	-0.116812	0.150375	0	1	0	0
HLA-B*18	8	G	0.50925	-0.645214	0.667702	0	0	0	0
HLA-A*31	8	R	0.50825	-0.232119	0.321112	0	1	0	0
HLA-B*35	8	K	0.50775	-0.211467	0.279757	0	0	0	0
HLA-B*73	8	G	0.50775	-0.570095	0.571596	0	1	0	0
HLA-B*49	8	K	0.50675	-0.0669109	0.0926719	0	0	0	0
HLA-C*03	8	K	0.50575	-0.225832	0.318094	0	0	0	0
HLA-B*18	8	K	0.5055	-0.101168	0.106006	0	0	0	0
HLA-B*55	8	K	0.5055	-0.191821	0.185508	0	0	0	0
HLA-A*68	8	R	0.5055	-0.237008	0.275202	0	1	0	0
HLA-B*67	8	K	0.50525	-0.0660105	0.0806002	0	0	0	0
HLA-B*49	8	R	0.50525	-0.0810288	0.0796459	0	0	0	0
HLA-B*46	8	K	0.505	-0.1211	0.220073	0	0	0	0
HLA-A*30	8	G	0.50475	-0.765148	0.752045	0	1	0	0
HLA-C*02	8	G	0.5045	-0.611534	0.646755	0	0	0	0
HLA-A*03	8	R	0.50425	-0.163624	0.24106	0	0	0	0
HLA-B*55	8	R	0.504	-0.203063	0.180603	0	0	0	0
HLA-A*32	8	R	0.50275	-0.103148	0.166737	0	0	0	0
HLA-B*48	8	R	0.50275	-0.263386	0.220262	0	0	0	0
HLA-A*31	8	K	0.5025	-0.251751	0.265394	0	1	0	0
HLA-B*38	8	K	0.5025	-0.11642	0.150886	0	0	0	0
HLA-B*56	8	K	0.5025	-0.138876	0.15351	0	0	0	0
HLA-A*68	8	G	0.50225	-0.942819	0.846543	0	1	0	0
HLA-C*14	8	K	0.50175	-0.169682	0.200515	0	0	0	0
HLA-A*29	8	G	0.50175	-0.815335	0.806269	0	0	0	0
HLA-A*32	8	K	0.5015	-0.159105	0.0872422	0	0	0	0
HLA-B*73	8	R	0.5015	-0.0987649	0.0917868	0	1	0	0
HLA-B*67	8	R	0.501	-0.0996213	0.0802789	0	0	0	0
HLA-B*56	8	G	0.501	-0.703416	0.69111	0	0	0	0
HLA-A*30	8	K	0.5005	-0.199394	0.177948	0	1	0	0
HLA-A*30	8	R	0.5005	-0.196175	0.19086	0	1	0	0
HLA-C*16	8	K	0.5	-0.0904685	0.103927	0	0	0	0
HLA-A*01	8	G	0.5	-1.13113	0.90081	0	0	0	0
HLA-A*24	8	K	0.49975	-0.208503	0.276669	0	0	0	0
HLA-B*67	8	G	0.4995	-0.540372	0.442899	0	0	0	0
HLA-B*07	8	R	0.49925	-0.196936	0.229336	0	0	0	0
HLA-C*14	8	G	0.49925	-0.862561	0.827303	0	0	0	0
HLA-B*51	8	R	0.499	-0.245922	0.244604	0	0	0	0
HLA-B*27	8	G	0.499	-0.77937	0.813955	0	1	0	0
HLA-B*41	8	G	0.49875	-0.62386	0.721897	0	1	0	0
HLA-C*02	8	K	0.498	-0.102218	0.114888	0	0	0	0
HLA-B*38	8	R	0.498	-0.158442	0.12099	0	0	0	0
HLA-B*18	8	R	0.49775	-0.130639	0.0980734	0	0	0	0
HLA-B*07	8	G	0.49775	-0.957715	0.796368	0	0	0	0
HLA-B*41	8	K	0.4975	-0.165408	0.133126	0	1	0	0
HLA-B*46	8	R	0.4975	-0.166148	0.133992	0	0	0	0
HLA-B*58	8	R	0.497	-0.219553	0.225709	0	0	0	0
HLA-A*32	8	G	0.497	-0.622511	0.66506	0	0	0	0
HLA-B*39	8	K	0.49675	-0.128586	0.118483	0	0	0	0
HLA-C*08	8	K	0.49675	-0.262142	0.240595	0	0	0	0
HLA-C*05	8	K	0.4965	-0.0830323	0.0767695	0	0	0	0
HLA-C*15	8	G	0.4965	-0.979729	0.829425	0	0	0	0
HLA-B*07	8	K	0.49625	-0.185907	0.214729	0	0	0	0
HLA-C*05	8	R	0.49625	-0.073527	0.0952911	0	0	0	0
HLA-B*13	8	G	0.49625	-0.99156	0.763231	0	0	0	0
HLA-B*56	8	R	0.496	-0.155249	0.134447	0	0	0	0
HLA-B*50	8	G	0.49575	-1.13861	0.935449	0	1	0	0
HLA-B*54	8	G	0.49575	-0.87643	0.856709	0	0	0	0
HLA-B*39	8	G	0.4955	-0.609082	0.639417	0	0	0	0
HLA-B*38	8	G	0.49525	-0.597956	0.74281	0	0	0	0
HLA-B*55	8	G	0.49525	-0.858819	0.763056	0	0	0	0
HLA-B*49	8	G	0.495	-0.4461	0.572194	0	0	0	0
HLA-A*26	8	G	0.49475	-0.979567	0.77191	0	0	0	0
HLA-C*05	8	G	0.4945	-0.475621	0.497036	0	0	0	0
HLA-A*68	8	K	0.49425	-0.276653	0.220622	0	1	0	0
HLA-C*08	8	G	0.494	-0.91375	0.848509	0	0	0	0
HLA-A*23	8	K	0.49375	-0.193356	0.10658	0	0	0	0
HLA-B*73	8	K	0.49375	-0.0963669	0.0982111	0	1	0	0
HLA-B*57	8	G	0.49375	-0.755588	0.80228	0	0	0	0
HLA-B*51	8	K	0.4935	-0.234049	0.226361	0	0	0	0
HLA-A*24	8	R	0.49325	-0.296033	0.232728	0	0	0	0
HLA-C*08	8	R	0.49325	-0.233273	0.231728	0	0	0	0
HLA-B*52	8	G	0.493	-0.884218	0.762809	0	0	0	0
HLA-C*12	8	G	0.493	-1.0196	0.872094	0	0	0	0
HLA-B*35	8	G	0.49225	-1.01049	0.808279	0	0	0	0
HLA-B*27	8	R	0.492	-0.284924	0.125651	0	1	0	0
HLA-C*14	8	R	0.491	-0.200308	0.181101	0	0	0	0
HLA-B*08	8	G	0.491	-0.897013	0.862934	0	0	0	0
HLA-A*03	8	G	0.4905	-0.927262	0.745863	0	0	0	0
HLA-A*11	8	K	0.49025	-0.310074	0.195358	0	0	0	0
HLA-A*29	8	R	0.49025	-0.243683	0.150378	0	0	0	0
HLA-B*39	8	R	0.49025	-0.123301	0.10423	0	0	0	0
HLA-C*16	8	R	0.49	-0.128938	0.0971875	0	0	0	0
HLA-B*57	8	R	0.48975	-0.175233	0.10963	0	0	0	0
HLA-C*02	8	R	0.4895	-0.122826	0.115965	0	0	0	0
HLA-B*35	8	R	0.489	-0.343041	0.202819	0	0	0	0
HLA-A*31	8	G	0.48875	-1.07634	0.857159	0	1	0	0
HLA-B*51	8	G	0.4885	-1.15846	0.866306	0	0	0	0
HLA-A*23	8	R	0.488	-0.179273	0.141662	0	0	0	0
HLA-B*37	8	G	0.4875	-0.970775	0.904825	0	0	0	0
HLA-A*01	8	R	0.487	-0.305841	0.210273	0	0	0	0
HLA-B*13	8	R	0.487	-0.330321	0.190776	0	0	0	0
HLA-B*40	8	G	0.48575	-1.1666	0.860653	0	0	0	0
HLA-B*15	8	R	0.4855	-0.310133	0.24243	0	0	0	0
HLA-B*48	8	G	0.4855	-1.07327	0.938063	0	0	0	0
HLA-A*03	8	K	0.4845	-0.241844	0.193638	0	0	0	0
HLA-B*15	8	G	0.4835	-1.03326	0.799217	0	0	0	0
HLA-B*46	8	G	0.48275	-0.736449	0.687963	0	0	0	0
HLA-B*58	8	K	0.47975	-0.333011	0.164155	0	0	0	0
HLA-C*04	8	K	0.47975	-0.402639	0.158076	0	0	0	0
HLA-B*50	8	R	0.47925	-0.307694	0.196338	0	1	0	0
HLA-B*52	8	K	0.475	-0.346027	0.135348	0	0	0	0
HLA-A*26	8	K	0.4745	-0.30261	0.149705	0	0	0	0
HLA-B*40	8	R	0.474	-0.413751	0.16119	0	0	0	0
HLA-C*01	8	G	0.47275	-1.15184	0.86279	0	0	0	0
HLA-C*03	8	R	0.47225	-0.40019	0.194959	0	0	0	0
HLA-C*12	8	K	0.472	-0.261766	0.170014	0	0	0	0
HLA-C*01	8	R	0.472	-0.374999	0.187828	0	0	0	0
HLA-B*37	8	R	0.4715	-0.378003	0.169566	0	0	0	0
HLA-B*54	8	R	0.46975	-0.42202	0.159591	0	0	0	0
HLA-A*24	8	G	0.4685	-1.35401	0.882379	0	0	0	0
HLA-A*11	8	G	0.46775	-1.22866	0.868795	0	0	0	0
HLA-C*07	8	G	0.46725	-1.32938	0.871242	0	1	0	0
HLA-B*44	8	K	0.45325	-0.622128	0.104226	0	0	0	0
HLA-C*06	8	G	0.453	-1.32916	0.788006	0	0	0	0
HLA-C*15	8	R	0.45225	-0.508393	0.151669	0	0	0	0
HLA-A*33	8	R	0.44475	-0.794378	0.148806	0	1	0	0
HLA-C*07	8	K	0.44175	-0.64113	0.158791	0	1	0	0
HLA-B*08	8	K	0.4395	-1.38844	0.0882629	0	0	0	0
HLA-A*02	8	G	0.43775	-1.37242	0.773141	0	0	0	0
HLA-C*06	8	R	0.428	-0.803497	0.141018	0	0	0	0
HLA-A*02	8	R	0.42575	-0.706962	0.128631	0	0	0	0
HLA-C*03	9	S	0.66875	-0.0879413	1.41013	0	0	0	0
HLA-A*24	9	S	0.62425	-0.114351	1.05423	0	0	0	0
HLA-B*35	9	N	0.5955	-0.125771	0.971036	0	0	0	0
HLA-C*07	9	G	0.59	-0.341746	1.19402	0	1	0	0
HLA-A*24	9	G	0.58925	-0.288559	1.22449	0	0	0	0
HLA-B*13	9	H	0.58275	-0.405344	1.73344	0	0	0	0
HLA-A*02	9	G	0.5815	-0.309906	1.23771	0	0	0	0
HLA-B*54	9	G	0.5785	-0.209445	1.36726	0	0	0	0
HLA-A*11	9	T	0.574	-0.646045	1.66548	0	0	0	0
HLA-B*55	9	T	0.57175	-0.434397	1.65146	0	0	0	0
HLA-B*40	9	K	0.57125	-0.231213	1.13101	0	0	0	0
HLA-B*40	9	H	0.571	-0.487494	1.46722	0	0	0	0
HLA-C*01	9	T	0.5695	-0.573614	1.60872	0	0	0	0
HLA-B*41	9	T	0.56525	-0.309067	1.71858	0	1	0	0
HLA-B*40	9	G	0.5635	-0.335513	0.914005	0	0	0	0
HLA-C*07	9	T	0.56325	-0.615395	1.5283	0	1	0	0
HLA-C*01	9	N	0.563	-0.158191	0.61883	0	0	0	0
HLA-B*15	9	S	0.5605	-0.178991	0.579522	0	0	0	0
HLA-C*03	9	H	0.56	-0.598288	1.42703	0	0	0	0
HLA-C*06	9	H	0.56	-0.579209	1.33025	0	0	0	0
HLA-C*06	9	Q	0.55875	-0.546141	1.29858	0	0	0	0
HLA-B*51	9	G	0.5585	-0.320146	1.17191	0	0	0	0
HLA-B*13	9	S	0.55475	-0.160411	0.807057	0	0	0	0
HLA-B*57	9	Q	0.55325	-0.253178	1.27509	0	0	0	0
HLA-B*40	9	S	0.55275	-0.192091	0.552731	0	0	0	0
HLA-B*48	9	S	0.55275	-0.216598	0.86104	0	1	0	0
HLA-A*32	9	T	0.55225	-0.302346	1.38688	0	0	0	0
HLA-A*11	9	N	0.54875	-0.191265	0.440522	0	0	0	0
HLA-C*12	9	N	0.5485	-0.165793	0.500293	0	0	0	0
HLA-B*07	9	S	0.546	-0.160122	0.531875	0	0	0	0
HLA-A*02	9	Q	0.545	-0.562765	1.1098	0	0	0	0
HLA-C*01	9	G	0.545	-0.453245	0.789735	0	0	0	0
HLA-A*02	9	H	0.544	-0.654467	1.18223	0	0	0	0
HLA-B*08	9	G	0.54275	-0.344096	1.08946	0	1	0	0
HLA-B*38	9	G	0.5425	-0.244543	1.03462	0	1	0	0
HLA-C*04	9	K	0.53975	-0.333841	0.72311	0	0	0	0
HLA-A*01	9	N	0.53975	-0.186418	0.421011	0	0	0	0
HLA-B*44	9	K	0.53925	-0.292639	0.79394	0	0	0	0
HLA-C*14	9	N	0.537	-0.143977	0.644557	0	0	0	0
HLA-C*16	9	G	0.5365	-0.206674	0.843837	0	0	0	0
HLA-B*50	9	N	0.53525	-0.196266	0.634951	0	1	0	0
HLA-B*46	9	K	0.53475	-0.23653	0.757086	0	0	0	0
HLA-C*03	9	K	0.534	-0.391571	0.727365	0	0	0	0
HLA-A*33	9	K	0.53375	-0.344981	0.832912	0	1	0	0
HLA-B*37	9	N	0.5335	-0.176871	0.474266	0	0	0	0
HLA-C*15	9	K	0.53225	-0.359586	0.780985	0	0	0	0
HLA-B*58	9	K	0.531	-0.294241	0.667336	0	0	0	0
HLA-B*39	9	N	0.53025	-0.117188	0.277912	0	1	0	0
HLA-A*23	9	K	0.52725	-0.216269	0.621296	0	0	0	0
HLA-C*07	9	S	0.52525	-0.277242	0.464846	0	1	0	0
HLA-C*06	9	S	0.52375	-0.287185	0.375842	0	0	0	0
HLA-B*51	9	N	0.5235	-0.182175	0.382588	0	0	0	0
HLA-B*52	9	S	0.523	-0.199998	0.449151	0	0	0	0
HLA-A*26	9	K	0.5225	-0.296804	0.775643	0	0	0	0
HLA-B*15	9	K	0.52225	-0.421105	0.603043	0	0	0	0
HLA-C*04	9	N	0.522	-0.189225	0.375217	0	0	0	0
HLA-C*15	9	G	0.5215	-0.446744	0.663428	0	0	0	0
HLA-B*55	9	N	0.52125	-0.154599	0.378537	0	0	0	0
HLA-C*08	9	S	0.5205	-0.290664	0.381715	0	0	0	0
HLA-C*06	9	N	0.5205	-0.223868	0.34871	0	0	0	0
HLA-B*44	9	N	0.5195	-0.179624	0.342688	0	0	0	0
HLA-A*03	9	S	0.519	-0.227866	0.346866	0	0	0	0
HLA-A*02	9	K	0.51875	-0.411731	0.635826	0	0	0	0
HLA-C*01	9	K	0.5185	-0.424851	0.58933	0	0	0	0
HLA-C*08	9	N	0.518	-0.187786	0.314585	0	0	0	0
HLA-B*54	9	N	0.517	-0.19099	0.324032	0	0	0	0
HLA-B*52	9	N	0.51625	-0.165642	0.268207	0	0	0	0
HLA-B*27	9	S	0.51525	-0.207779	0.342497	0	1	0	0
HLA-A*31	9	G	0.51525	-0.475289	0.736553	0	1	0	0
HLA-B*56	9	K	0.51475	-0.263201	0.372068	0	0	0	0
HLA-B*73	9	H	0.51225	-0.446563	0.483287	0	1	0	0
HLA-B*39	9	H	0.51125	-0.566139	0.548293	0	1	0	0
HLA-A*03	9	N	0.51125	-0.24615	0.262103	0	0	0	0
HLA-A*01	9	G	0.51125	-0.460496	0.736133	0	0	0	0
HLA-B*49	9	Q	0.511	-0.384083	0.305439	0	0	0	0
HLA-A*30	9	N	0.511	-0.142751	0.247162	0	1	0	0
HLA-A*26	9	N	0.51	-0.194969	0.289727	0	0	0	0
HLA-C*12	9	S	0.50975	-0.24767	0.412815	0	0	0	0
HLA-A*31	9	S	0.5095	-0.28686	0.397908	0	1	0	0
HLA-B*57	9	G	0.50925	-0.428447	0.435847	0	0	0	0
HLA-C*15	9	N	0.50875	-0.245416	0.276536	0	0	0	0
HLA-B*15	9	G	0.50875	-0.55414	0.635163	0	0	0	0
HLA-C*05	9	H	0.5085	-0.454148	0.340526	0	0	0	0
HLA-C*03	9	G	0.5085	-0.563462	0.651787	0	0	0	0
HLA-C*02	9	K	0.50825	-0.228382	0.279523	0	0	0	0
HLA-A*29	9	N	0.50825	-0.137714	0.320522	0	0	0	0
HLA-B*18	9	N	0.5075	-0.136762	0.128075	0	0	0	0
HLA-A*11	9	K	0.50725	-0.469852	0.539673	0	0	0	0
HLA-C*05	9	S	0.50725	-0.125328	0.132427	0	0	0	0
HLA-A*30	9	K	0.507	-0.320636	0.419348	0	1	0	0
HLA-B*67	9	N	0.507	-0.0825183	0.0947618	0	0	0	0
HLA-A*29	9	H	0.5065	-0.709702	0.605821	0	0	0	0
HLA-B*73	9	S	0.5065	-0.160568	0.151433	0	1	0	0
HLA-C*02	9	T	0.506	-0.623763	0.641949	0	0	0	0
HLA-A*29	9	T	0.50575	-0.719217	0.830281	0	0	0	0
HLA-C*02	9	S	0.5055	-0.150489	0.22562	0	0	0	0
HLA-B*58	9	S	0.505	-0.277155	0.28574	0	0	0	0
HLA-C*02	9	Q	0.50475	-0.405906	0.424673	0	0	0	0
HLA-B*56	9	H	0.50475	-0.622346	0.610052	0	0	0	0
HLA-A*33	9	N	0.50475	-0.295781	0.294203	0	1	0	0
HLA-B*41	9	Q	0.5045	-0.579866	0.504157	0	1	0	0
HLA-C*02	9	G	0.5045	-0.31828	0.309327	0	0	0	0
HLA-B*49	9	T	0.50425	-0.532233	0.453022	0	0	0	0
HLA-A*32	9	H	0.50425	-0.636006	0.57163	0	0	0	0
HLA-B*58	9	H	0.504	-0.903547	0.812441	0	0	0	0
HLA-B*41	9	S	0.50375	-0.221237	0.168701	0	1	0	0
HLA-B*35	9	Q	0.5035	-0.874255	0.716593	0	0	0	0
HLA-B*41	9	H	0.50325	-0.559318	0.537777	0	1	0	0
HLA-B*73	9	N	0.50325	-0.121916	0.128516	0	1	0	0
HLA-B*67	9	G	0.50325	-0.258667	0.253071	0	0	0	0
HLA-A*32	9	Q	0.50275	-0.361121	0.393663	0	0	0	0
HLA-B*38	9	H	0.50275	-0.678468	0.533575	0	1	0	0
HLA-A*26	9	S	0.50275	-0.321699	0.307227	0	0	0	0
HLA-B*18	9	G	0.50275	-0.368328	0.389743	0	0	0	0
HLA-B*38	9	Q	0.5025	-0.584949	0.612686	0	1	0	0
HLA-B*73	9	K	0.5025	-0.196098	0.218769	0	1	0	0
HLA-C*07	9	K	0.5025	-0.580485	0.617235	0	1	0	0
HLA-B*18	9	T	0.5025	-0.601251	0.647256	0	0	0	0
HLA-B*49	9	K	0.50225	-0.197549	0.191634	0	0	0	0
HLA-B*55	9	Q	0.502	-0.73931	0.619198	0	0	0	0
HLA-A*31	9	Q	0.50175	-0.902628	0.728383	0	1	0	0
HLA-B*67	9	T	0.50175	-0.565444	0.489912	0	0	0	0
HLA-A*32	9	S	0.50175	-0.234966	0.114649	0	0	0	0
HLA-A*68	9	Q	0.5015	-0.873935	0.655644	0	1	0	0
HLA-B*18	9	Q	0.50125	-0.420369	0.39507	0	0	0	0
HLA-C*16	9	T	0.50125	-0.573694	0.488711	0	0	0	0
HLA-A*30	9	H	0.50125	-0.804309	0.616597	0	1	0	0
HLA-B*67	9	S	0.50125	-0.139716	0.157975	0	0	0	0
HLA-A*02	9	S	0.50075	-0.306732	0.345091	0	0	0	0
HLA-A*68	9	N	0.50075	-0.252526	0.269684	0	1	0	0
HLA-B*41	9	G	0.50075	-0.384882	0.45437	0	1	0	0
HLA-C*16	9	K	0.5005	-0.243629	0.250749	0	0	0	0
HLA-B*73	9	T	0.5005	-0.592014	0.552578	0	1	0	0
HLA-B*27	9	H	0.5005	-0.635379	0.748501	0	1	0	0
HLA-B*46	9	H	0.5005	-0.624743	0.652667	0	0	0	0
HLA-C*16	9	Q	0.50025	-0.36323	0.464639	0	0	0	0
HLA-C*05	9	T	0.50025	-0.531646	0.473161	0	0	0	0
HLA-B*49	9	G	0.50025	-0.263535	0.298701	0	0	0	0
HLA-B*73	9	G	0.5	-0.381053	0.322882	0	1	0	0
HLA-B*56	9	Q	0.49975	-0.454593	0.431224	0	0	0	0
HLA-C*14	9	Q	0.49975	-0.566652	0.550566	0	0	0	0
HLA-A*68	9	H	0.4995	-0.808111	0.706231	0	1	0	0
HLA-A*23	9	T	0.49925	-0.765802	0.70493	0	0	0	0
HLA-A*68	9	T	0.49925	-0.836149	0.894673	0	1	0	0
HLA-B*49	9	N	0.49925	-0.0993812	0.0849363	0	0	0	0
HLA-B*56	9	N	0.49925	-0.200918	0.152687	0	0	0	0
HLA-A*30	9	G	0.499	-0.687465	0.462805	0	1	0	0
HLA-B*46	9	T	0.49875	-0.911541	0.724797	0	0	0	0
HLA-A*23	9	H	0.49875	-0.581596	0.633656	0	0	0	0
HLA-B*57	9	N	0.49875	-0.156166	0.147888	0	0	0	0
HLA-B*46	9	Q	0.4985	-0.60149	0.536689	0	0	0	0
HLA-A*32	9	K	0.4985	-0.247867	0.244182	0	0	0	0
HLA-C*05	9	K	0.4985	-0.178682	0.198367	0	0	0	0
HLA-B*56	9	T	0.4985	-0.636166	0.742742	0	0	0	0
HLA-C*16	9	H	0.4985	-0.527592	0.535795	0	0	0	0
HLA-A*32	9	N	0.4985	-0.156034	0.0996819	0	0	0	0
HLA-A*29	9	K	0.498	-0.403279	0.371878	0	0	0	0
HLA-B*39	9	T	0.498	-0.616125	0.62286	0	1	0	0
HLA-B*35	9	H	0.498	-0.919547	0.767381	0	0	0	0
HLA-B*54	9	H	0.498	-0.773783	0.696099	0	0	0	0
HLA-B*44	9	Q	0.49775	-0.75429	0.69763	0	0	0	0
HLA-B*48	9	H	0.49775	-0.909051	0.795358	0	1	0	0
HLA-B*67	9	Q	0.4975	-0.31842	0.283313	0	0	0	0
HLA-B*07	9	H	0.4975	-0.795805	0.685096	0	0	0	0
HLA-B*49	9	H	0.49725	-0.396607	0.405139	0	0	0	0
HLA-B*08	9	N	0.49725	-0.270367	0.224309	0	1	0	0
HLA-B*27	9	N	0.49725	-0.216157	0.187082	0	1	0	0
HLA-A*30	9	T	0.497	-0.823181	0.698503	0	1	0	0
HLA-B*50	9	T	0.497	-1.09264	0.891037	0	1	0	0
HLA-B*67	9	H	0.497	-0.372717	0.457504	0	0	0	0
HLA-B*49	9	S	0.497	-0.116306	0.108613	0	0	0	0
HLA-B*52	9	K	0.49675	-0.536533	0.410164	0	0	0	0
HLA-B*67	9	K	0.49675	-0.183106	0.166149	0	0	0	0
HLA-A*68	9	S	0.49675	-0.312564	0.355545	0	1	0	0
HLA-B*37	9	H	0.49625	-0.79517	0.743885	0	0	0	0
HLA-B*07	9	N	0.49625	-0.232943	0.17427	0	0	0	0
HLA-C*05	9	G	0.49625	-0.244596	0.26805	0	0	0	0
HLA-C*12	9	Q	0.496	-0.781849	0.750899	0	0	0	0
HLA-B*08	9	S	0.496	-0.323893	0.304421	0	1	0	0
HLA-B*18	9	K	0.49575	-0.183389	0.219796	0	0	0	0
HLA-A*33	9	T	0.49575	-1.04602	0.902267	0	1	0	0
HLA-B*18	9	S	0.49575	-0.17246	0.169687	0	0	0	0
HLA-B*38	9	T	0.4955	-0.809235	0.768312	0	1	0	0
HLA-A*32	9	G	0.4955	-0.383358	0.330324	0	0	0	0
HLA-B*27	9	Q	0.49525	-0.572981	0.538413	0	1	0	0
HLA-B*73	9	Q	0.49525	-0.392434	0.360919	0	1	0	0
HLA-B*57	9	K	0.49525	-0.363069	0.231022	0	0	0	0
HLA-C*15	9	T	0.49525	-0.991255	0.854828	0	0	0	0
HLA-A*23	9	N	0.49525	-0.162233	0.150047	0	0	0	0
HLA-B*51	9	H	0.495	-0.96263	0.777598	0	0	0	0
HLA-A*30	9	Q	0.4945	-0.683302	0.538281	0	1	0	0
HLA-B*57	9	T	0.4945	-0.668689	0.680594	0	0	0	0
HLA-C*14	9	T	0.4945	-0.82306	0.704893	0	0	0	0
HLA-A*03	9	H	0.4945	-0.883512	0.641912	0	0	0	0
HLA-C*08	9	H	0.4945	-0.914222	0.793483	0	0	0	0
HLA-B*37	9	S	0.4945	-0.366773	0.267796	0	0	0	0
HLA-A*29	9	Q	0.49425	-0.565367	0.545177	0	0	0	0
HLA-B*52	9	H	0.49425	-0.793821	0.666163	0	0	0	0
HLA-B*38	9	S	0.49425	-0.311843	0.221115	0	1	0	0
HLA-C*05	9	N	0.494	-0.087581	0.0906362	0	0	0	0
HLA-B*54	9	Q	0.49375	-0.720983	0.653417	0	0	0	0
HLA-B*55	9	H	0.4935	-0.688613	0.741881	0	0	0	0
HLA-B*38	9	K	0.49325	-0.357624	0.336018	0	1	0	0
HLA-B*54	9	T	0.49325	-0.892439	0.810273	0	0	0	0
HLA-B*39	9	K	0.493	-0.270809	0.314331	0	1	0	0
HLA-C*15	9	H	0.493	-0.894498	0.892364	0	0	0	0
HLA-B*38	9	N	0.493	-0.254702	0.192668	0	1	0	0
HLA-C*08	9	K	0.49275	-0.632721	0.459371	0	0	0	0
HLA-B*15	9	T	0.49275	-1.01927	0.89945	0	0	0	0
HLA-B*18	9	H	0.49275	-0.494876	0.491118	0	0	0	0
HLA-B*50	9	H	0.4925	-0.849865	0.803094	0	1	0	0
HLA-A*68	9	G	0.49225	-0.732886	0.447755	0	1	0	0
HLA-B*56	9	G	0.49225	-0.457978	0.368788	0	0	0	0
HLA-B*07	9	Q	0.492	-0.692436	0.646298	0	0	0	0
HLA-B*54	9	K	0.492	-0.597567	0.367408	0	0	0	0
HLA-C*02	9	H	0.492	-0.474314	0.530652	0	0	0	0
HLA-C*14	9	H	0.492	-0.805551	0.68031	0	0	0	0
HLA-A*11	9	S	0.492	-0.454536	0.25241	0	0	0	0
HLA-A*33	9	S	0.492	-0.330447	0.298235	0	1	0	0
HLA-B*50	9	Q	0.49175	-0.791176	0.668084	0	1	0	0
HLA-A*01	9	H	0.49175	-0.959664	0.806265	0	0	0	0
HLA-B*41	9	N	0.49175	-0.203682	0.135695	0	1	0	0
HLA-B*50	9	G	0.49175	-0.714947	0.59324	0	1	0	0
HLA-A*23	9	Q	0.4915	-0.550143	0.496393	0	0	0	0
HLA-B*44	9	H	0.4915	-0.857071	0.71927	0	0	0	0
HLA-B*57	9	H	0.4915	-0.589345	0.489896	0	0	0	0
HLA-A*03	9	K	0.49125	-0.520596	0.349906	0	0	0	0
HLA-C*12	9	K	0.49125	-0.600612	0.400293	0	0	0	0
HLA-B*35	9	T	0.49125	-0.883932	0.835796	0	0	0	0
HLA-B*58	9	T	0.49125	-1.02188	0.959495	0	0	0	0
HLA-C*04	9	T	0.49125	-1.01456	0.729448	0	0	0	0
HLA-B*46	9	N	0.49125	-0.183095	0.192424	0	0	0	0
HLA-B*48	9	N	0.491	-0.357724	0.235096	0	1	0	0
HLA-B*08	9	H	0.49075	-0.877183	0.769657	0	1	0	0
HLA-B*51	9	Q	0.4905	-0.960241	0.700104	0	0	0	0
HLA-B*27	9	K	0.4905	-0.455922	0.372742	0	1	0	0
HLA-B*13	9	T	0.4905	-1.02363	0.840653	0	0	0	0
HLA-B*46	9	S	0.4905	-0.367771	0.204054	0	0	0	0
HLA-C*05	9	Q	0.49025	-0.337393	0.335939	0	0	0	0
HLA-B*08	9	K	0.49025	-0.465839	0.429213	0	1	0	0
HLA-B*27	9	T	0.49025	-0.82618	0.698735	0	1	0	0
HLA-B*52	9	T	0.49025	-0.907907	0.796993	0	0	0	0
HLA-B*56	9	S	0.49025	-0.178403	0.242179	0	0	0	0
HLA-C*15	9	Q	0.49	-0.806261	0.694516	0	0	0	0
HLA-B*37	9	T	0.49	-0.962226	0.797264	0	0	0	0
HLA-A*31	9	N	0.49	-0.317659	0.312209	0	1	0	0
HLA-B*41	9	K	0.48975	-0.326984	0.280555	0	1	0	0
HLA-C*12	9	H	0.48975	-0.877417	0.742481	0	0	0	0
HLA-B*48	9	T	0.4895	-1.11855	0.922608	0	1	0	0
HLA-C*04	9	H	0.4895	-0.997875	0.835827	0	0	0	0
HLA-C*08	9	Q	0.48925	-0.899588	0.695492	0	0	0	0
HLA-B*50	9	K	0.48925	-0.494329	0.444525	0	1	0	0
HLA-B*55	9	K	0.48925	-0.517619	0.355312	0	0	0	0
HLA-A*23	9	G	0.48925	-0.447259	0.40522	0	0	0	0
HLA-B*39	9	G	0.48925	-0.462135	0.381842	0	1	0	0
HLA-A*29	9	G	0.489	-0.546747	0.420498	0	0	0	0
HLA-B*08	9	Q	0.48875	-0.693199	0.63517	0	1	0	0
HLA-B*55	9	G	0.4885	-0.607007	0.362449	0	0	0	0
HLA-B*52	9	Q	0.48825	-0.715222	0.674966	0	0	0	0
HLA-B*13	9	K	0.48825	-0.559689	0.444411	0	0	0	0
HLA-C*02	9	N	0.48825	-0.17766	0.0853806	0	0	0	0
HLA-B*46	9	G	0.48825	-0.51546	0.4027	0	0	0	0
HLA-A*68	9	K	0.488	-0.497035	0.430811	0	1	0	0
HLA-A*26	9	Q	0.48775	-0.739051	0.689259	0	0	0	0
HLA-B*44	9	G	0.48775	-0.75949	0.431098	0	0	0	0
HLA-C*16	9	S	0.4875	-0.184122	0.130405	0	0	0	0
HLA-A*01	9	Q	0.487	-0.941489	0.662841	0	0	0	0
HLA-A*33	9	Q	0.487	-0.915588	0.817758	0	1	0	0
HLA-B*27	9	G	0.487	-0.598696	0.445549	0	1	0	0
HLA-A*03	9	Q	0.48675	-0.82299	0.585617	0	0	0	0
HLA-B*48	9	K	0.48675	-0.693275	0.440474	0	1	0	0
HLA-A*03	9	T	0.48675	-0.885578	0.779602	0	0	0	0
HLA-B*51	9	T	0.48675	-1.00033	0.8791	0	0	0	0
HLA-A*30	9	S	0.4865	-0.3268	0.203187	0	1	0	0
HLA-B*39	9	S	0.4865	-0.286187	0.172573	0	1	0	0
HLA-C*14	9	K	0.48625	-0.517072	0.370861	0	0	0	0
HLA-A*31	9	T	0.486	-1.04762	0.841916	0	1	0	0
HLA-A*01	9	T	0.48575	-0.98854	0.813798	0	0	0	0
HLA-C*12	9	T	0.48575	-1.0728	0.786647	0	0	0	0
HLA-A*33	9	H	0.48575	-1.02163	0.777653	0	1	0	0
HLA-B*35	9	K	0.4855	-0.665188	0.436561	0	0	0	0
HLA-B*58	9	N	0.4855	-0.262546	0.227991	0	0	0	0
HLA-B*37	9	K	0.48475	-0.573919	0.381107	0	0	0	0
HLA-B*07	9	K	0.4845	-0.526059	0.333229	0	0	0	0
HLA-B*57	9	S	0.4845	-0.24022	0.163493	0	0	0	0
HLA-A*23	9	S	0.48425	-0.355577	0.216252	0	0	0	0
HLA-B*37	9	Q	0.484	-0.929275	0.632593	0	0	0	0
HLA-B*58	9	Q	0.484	-0.79835	0.630128	0	0	0	0
HLA-B*07	9	T	0.484	-0.894143	0.917286	0	0	0	0
HLA-B*40	9	T	0.484	-1.11911	0.880698	0	0	0	0
HLA-A*26	9	H	0.484	-0.921876	0.785448	0	0	0	0
HLA-B*48	9	Q	0.48375	-0.967607	0.767778	0	1	0	0
HLA-A*29	9	S	0.48375	-0.3189	0.191963	0	0	0	0
HLA-B*15	9	H	0.48325	-1.03292	0.761158	0	0	0	0
HLA-C*04	9	Q	0.483	-0.837692	0.724866	0	0	0	0
HLA-B*13	9	Q	0.4825	-0.837656	0.677912	0	0	0	0
HLA-B*39	9	Q	0.48225	-0.502383	0.390446	0	1	0	0
HLA-B*08	9	T	0.482	-1.03816	0.806587	0	1	0	0
HLA-A*11	9	H	0.482	-1.17924	0.809929	0	0	0	0
HLA-B*52	9	G	0.4815	-0.893923	0.356921	0	0	0	0
HLA-A*31	9	K	0.48125	-0.661764	0.424167	0	1	0	0
HLA-B*15	9	Q	0.48075	-0.906343	0.766436	0	0	0	0
HLA-B*44	9	T	0.48075	-0.940552	0.884683	0	0	0	0
HLA-C*16	9	N	0.48075	-0.189473	0.101066	0	0	0	0
HLA-A*11	9	Q	0.4805	-1.03916	0.726231	0	0	0	0
HLA-A*03	9	G	0.48025	-0.79298	0.395911	0	0	0	0
HLA-A*26	9	T	0.47975	-1.01813	0.730187	0	0	0	0
HLA-A*31	9	H	0.47975	-1.02516	0.755491	0	1	0	0
HLA-C*14	9	S	0.4795	-0.554835	0.179361	0	0	0	0
HLA-A*26	9	G	0.4795	-0.707266	0.430689	0	0	0	0
HLA-C*14	9	G	0.4795	-0.735042	0.396294	0	0	0	0
HLA-B*55	9	S	0.47925	-0.448156	0.208397	0	0	0	0
HLA-B*51	9	K	0.47875	-0.663019	0.376831	0	0	0	0
HLA-C*08	9	T	0.4785	-1.01295	0.834878	0	0	0	0
HLA-B*40	9	Q	0.477	-0.992969	0.609167	0	0	0	0
HLA-C*01	9	H	0.47675	-0.994934	0.804562	0	0	0	0
HLA-C*07	9	Q	0.4735	-1.15285	0.693289	0	1	0	0
HLA-A*24	9	H	0.4735	-1.05066	0.777725	0	0	0	0
HLA-C*01	9	Q	0.47325	-0.98653	0.622732	0	0	0	0
HLA-C*15	9	S	0.47225	-0.558142	0.238114	0	0	0	0
HLA-C*04	9	G	0.4715	-0.903967	0.426337	0	0	0	0
HLA-A*01	9	K	0.47125	-0.656631	0.353648	0	0	0	0
HLA-C*04	9	S	0.47025	-0.487516	0.203972	0	0	0	0
HLA-C*08	9	G	0.46925	-0.933593	0.439739	0	0	0	0
HLA-B*58	9	G	0.469	-0.783647	0.386953	0	0	0	0
HLA-A*02	9	N	0.4685	-0.342926	0.195929	0	0	0	0
HLA-C*06	9	T	0.468	-1.22733	0.746489	0	0	0	0
HLA-A*24	9	T	0.46775	-1.3044	0.881646	0	0	0	0
HLA-B*50	9	S	0.4675	-0.690094	0.198807	0	1	0	0
HLA-B*44	9	S	0.46625	-0.63617	0.179604	0	0	0	0
HLA-B*07	9	G	0.46625	-0.839566	0.341453	0	0	0	0
HLA-A*24	9	Q	0.46575	-1.08479	0.65046	0	0	0	0
HLA-B*37	9	G	0.4645	-0.92494	0.472356	0	0	0	0
HLA-B*35	9	G	0.464	-0.857805	0.368104	0	0	0	0
HLA-C*07	9	H	0.4635	-1.29214	0.763627	0	1	0	0
HLA-B*35	9	S	0.46275	-0.687983	0.216734	0	0	0	0
HLA-A*01	9	S	0.46175	-0.519897	0.237203	0	0	0	0
HLA-B*13	9	G	0.461	-0.839907	0.380122	0	0	0	0
HLA-B*54	9	S	0.45975	-0.783192	0.185567	0	0	0	0
HLA-A*33	9	G	0.459	-0.935634	0.475941	0	1	0	0
HLA-B*48	9	G	0.45625	-1.09201	0.430986	0	1	0	0
HLA-C*03	9	Q	0.45525	-1.13984	0.613432	0	0	0	0
HLA-C*12	9	G	0.4535	-0.92263	0.412349	0	0	0	0
HLA-A*24	9	K	0.45325	-1.03905	0.337796	0	0	0	0
HLA-B*51	9	S	0.44975	-0.685079	0.179029	0	0	0	0
HLA-C*03	9	T	0.446	-1.20546	0.778784	0	0	0	0
HLA-C*06	9	K	0.4405	-0.960864	0.285451	0	0	0	0
HLA-A*02	9	T	0.43925	-1.49751	0.647795	0	0	0	0
HLA-B*13	9	N	0.43675	-0.543225	0.155793	0	0	0	0
HLA-B*15	9	N	0.42975	-0.593441	0.143113	0	0	0	0
HLA-C*07	9	N	0.4275	-0.512733	0.173078	0	1	0	0
HLA-A*24	9	N	0.426	-0.65243	0.140214	0	0	0	0
HLA-A*11	9	G	0.407	-1.47883	0.241919	0	0	0	0
HLA-C*06	9	G	0.38925	-1.5591	0.265943	0	0	0	0
HLA-C*01	9	S	0.3435	-1.78085	0.103057	0	0	0	0
HLA-B*40	9	N	0.334	-1.50447	0.08544	0	0	0	0
HLA-C*03	9	N	0.2955	-1.42919	0.0765413	0	0	0	0
HLA-B*51	10	A	0.5865	-0.485601	1.77764	0	0	0	0
HLA-A*03	10	A	0.585	-0.481046	1.71786	0	0	0	0
HLA-C*14	10	A	0.577	-0.423632	1.73847	0	0	0	0
HLA-B*13	10	A	0.5755	-0.494066	1.65645	0	0	0	0
HLA-C*06	10	A	0.57075	-0.650977	1.54565	0	0	0	0
HLA-A*02	10	A	0.55275	-0.716623	1.30207	0	0	0	0
HLA-C*07	10	R	0.5345	-0.845637	1.3326	0	1	0	0
HLA-C*03	10	R	0.53275	-0.787204	1.26761	0	0	0	0
HLA-A*11	10	R	0.52475	-0.704599	1.10781	0	0	0	0
HLA-A*24	10	R	0.5245	-0.753699	1.17375	0	0	0	0
HLA-B*48	10	R	0.5225	-0.867466	1.06291	0	1	0	0
HLA-A*68	10	R	0.518	-0.814752	0.929581	0	1	0	0
HLA-C*15	10	R	0.51725	-0.795515	1.05186	0	0	0	0
HLA-C*12	10	R	0.51575	-0.74073	0.98335	0	0	0	0
HLA-C*01	10	R	0.51475	-0.758191	1.12425	0	0	0	0
HLA-A*01	10	R	0.514	-0.783117	0.969534	0	0	0	0
HLA-B*35	10	R	0.51375	-0.747829	1.05968	0	0	0	0
HLA-B*44	10	R	0.51325	-0.73631	0.876651	0	0	0	0
HLA-B*55	10	R	0.51325	-0.703646	0.902019	0	0	0	0
HLA-A*33	10	R	0.51275	-0.923438	1.02989	0	1	0	0
HLA-C*05	10	A	0.5125	-0.547061	0.449143	0	0	0	0
HLA-C*04	10	R	0.5125	-0.764807	1.02254	0	0	0	0
HLA-C*05	10	R	0.51225	-0.433336	0.47453	0	0	0	0
HLA-B*15	10	R	0.511	-0.832551	1.00231	0	0	0	0
HLA-B*40	10	R	0.511	-0.730243	1.05908	0	0	0	0
HLA-B*57	10	R	0.51075	-0.706135	0.69579	0	1	0	0
HLA-B*07	10	R	0.5105	-0.797445	0.813916	0	0	0	0
HLA-B*27	10	R	0.5105	-0.689158	0.81558	0	1	0	0
HLA-C*08	10	R	0.50925	-0.725771	1.00818	0	0	0	0
HLA-B*54	10	R	0.5085	-0.710812	0.979828	0	0	0	0
HLA-A*31	10	R	0.50825	-0.812616	0.915895	0	1	0	0
HLA-B*58	10	R	0.508	-0.91338	0.986029	0	1	0	0
HLA-B*46	10	R	0.50775	-0.717463	0.740206	0	0	0	0
HLA-C*02	10	A	0.50525	-0.63318	0.671465	0	0	0	0
HLA-B*50	10	R	0.50475	-0.78256	0.945569	0	1	0	0
HLA-A*29	10	R	0.50425	-0.714625	0.743995	0	0	0	0
HLA-B*41	10	R	0.504	-0.587456	0.633841	0	1	0	0
HLA-B*41	10	A	0.50375	-0.673255	0.654934	0	1	0	0
HLA-A*30	10	R	0.5035	-0.691394	0.822843	0	1	0	0
HLA-B*52	10	R	0.50325	-0.691578	0.811752	0	0	0	0
HLA-C*02	10	R	0.50275	-0.554778	0.536092	0	0	0	0
HLA-A*26	10	R	0.502	-0.773795	0.908134	0	0	0	0
HLA-B*38	10	A	0.50175	-0.751389	0.80686	0	1	0	0
HLA-A*32	10	R	0.50125	-0.679619	0.683471	0	1	0	0
HLA-B*08	10	R	0.50125	-0.812447	0.916772	0	1	0	0
HLA-B*67	10	R	0.50125	-0.494161	0.446456	0	0	0	0
HLA-C*16	10	R	0.50125	-0.495391	0.523474	0	0	0	0
HLA-B*18	10	A	0.501	-0.599627	0.638515	0	0	0	0
HLA-B*37	10	R	0.50075	-0.841777	0.992778	0	0	0	0
HLA-B*52	10	A	0.50025	-0.820263	0.757633	0	0	0	0
HLA-B*49	10	R	0.50025	-0.43504	0.461919	0	0	0	0
HLA-B*67	10	A	0.5	-0.553281	0.424239	0	0	0	0
HLA-B*46	10	A	0.4995	-0.709115	0.61458	0	0	0	0
HLA-B*73	10	A	0.4995	-0.578965	0.60328	0	1	0	0
HLA-A*23	10	R	0.4995	-0.657378	0.682591	0	0	0	0
HLA-B*18	10	R	0.4995	-0.579723	0.548203	0	0	0	0
HLA-A*23	10	A	0.498	-0.726561	0.727398	0	0	0	0
HLA-A*32	10	A	0.498	-0.731317	0.65734	0	1	0	0
HLA-B*50	10	A	0.498	-1.01453	0.877341	0	1	0	0
HLA-B*55	10	A	0.49725	-0.872582	0.746847	0	0	0	0
HLA-B*57	10	A	0.49725	-0.778199	0.736316	0	1	0	0
HLA-B*38	10	R	0.49725	-0.765473	0.731384	0	1	0	0
HLA-B*39	10	R	0.497	-0.618957	0.612932	0	1	0	0
HLA-B*73	10	R	0.4965	-0.568267	0.471308	0	1	0	0
HLA-A*29	10	A	0.49625	-0.71541	0.67955	0	0	0	0
HLA-A*30	10	A	0.496	-0.719006	0.655557	0	1	0	0
HLA-B*49	10	A	0.496	-0.520392	0.467299	0	0	0	0
HLA-B*39	10	A	0.49575	-0.634285	0.65644	0	1	0	0
HLA-B*54	10	A	0.4955	-0.88574	0.865218	0	0	0	0
HLA-C*16	10	A	0.49475	-0.543537	0.644747	0	0	0	0
HLA-A*68	10	A	0.494	-0.970028	0.802417	0	1	0	0
HLA-B*56	10	A	0.4935	-0.700213	0.591431	0	0	0	0
HLA-B*56	10	R	0.4935	-0.662909	0.668939	0	0	0	0
HLA-B*08	10	A	0.493	-0.886078	0.81299	0	1	0	0
HLA-B*44	10	A	0.493	-0.914983	0.848542	0	0	0	0
HLA-C*12	10	A	0.49275	-1.09766	0.766198	0	0	0	0
HLA-C*04	10	A	0.49225	-0.994209	0.84237	0	0	0	0
HLA-C*15	10	A	0.492	-0.891226	0.815265	0	0	0	0
HLA-B*27	10	A	0.49125	-0.779094	0.77004	0	1	0	0
HLA-B*58	10	A	0.48825	-0.967686	0.8481	0	1	0	0
HLA-A*26	10	A	0.488	-0.990876	0.696788	0	0	0	0
HLA-B*15	10	A	0.48625	-1.15834	0.842252	0	0	0	0
HLA-B*37	10	A	0.4855	-0.91953	0.754269	0	0	0	0
HLA-B*35	10	A	0.48325	-1.09439	0.868293	0	0	0	0
HLA-B*07	10	A	0.482	-0.966596	0.770168	0	0	0	0
HLA-B*48	10	A	0.48175	-0.985015	0.852992	0	1	0	0
HLA-B*40	10	A	0.48025	-1.19408	0.842091	0	0	0	0
HLA-A*01	10	A	0.48	-1.01055	0.858803	0	0	0	0
HLA-A*33	10	A	0.47925	-1.09592	1.0053	0	1	0	0
HLA-C*08	10	A	0.47775	-1.0287	0.765453	0	0	0	0
HLA-C*01	10	A	0.4775	-1.16702	0.762542	0	0	0	0
HLA-A*11	10	A	0.47675	-1.19204	0.834312	0	0	0	0
HLA-A*31	10	A	0.4755	-1.17844	0.846623	0	1	0	0
HLA-C*03	10	A	0.472	-1.17461	0.734599	0	0	0	0
HLA-C*07	10	A	0.458	-1.22761	0.791988	0	1	0	0
HLA-A*02	10	R	0.45725	-1.33765	0.720319	0	0	0	0
HLA-A*24	10	A	0.45525	-1.28904	0.776447	0	0	0	0
HLA-C*06	10	R	0.4395	-1.53028	0.585246	0	0	0	0
HLA-C*14	10	R	0.4365	-1.66071	0.458164	0	0	0	0
HLA-B*13	10	R	0.43075	-1.58284	0.486509	0	0	0	0
HLA-A*03	10	R	0.426	-1.80375	0.389696	0	0	0	0
HLA-B*51	10	R	0.4145	-1.75112	0.50879	0	0	0	0
HLA-B*40	11	E	0.58425	-0.263497	1.55616	0	0	0	0
HLA-A*02	11	R	0.573	-0.360026	1.42073	0	0	0	0
HLA-B*15	11	R	0.56225	-0.399068	1.20624	0	0	0	0
HLA-B*51	11	R	0.55925	-0.418722	1.08441	0	0	0	0
HLA-A*03	11	R	0.55625	-0.356554	1.22542	0	0	0	0
HLA-C*14	11	R	0.5535	-0.316143	1.2921	0	0	0	0
HLA-B*46	11	E	0.55225	-0.255404	0.863478	0	0	0	0
HLA-A*31	11	R	0.55075	-0.492317	1.23252	0	1	0	0
HLA-B*48	11	E	0.54425	-0.438941	0.969625	0	1	0	0
HLA-B*13	11	R	0.54275	-0.490991	1.23467	0	1	0	0
HLA-A*03	11	E	0.542	-0.319971	0.879822	0	0	0	0
HLA-B*40	11	R	0.54075	-0.455201	1.12119	0	0	0	0
HLA-A*68	11	E	0.54	-0.313789	0.970191	0	1	0	0
HLA-B*18	11	E	0.5395	-0.165883	0.931405	0	0	0	0
HLA-B*48	11	A	0.5385	-0.374849	0.758014	0	1	0	0
HLA-C*12	11	E	0.53825	-0.417239	0.848237	0	0	0	0
HLA-C*08	11	E	0.53575	-0.351585	0.829222	0	0	0	0
HLA-A*24	11	G	0.53575	-0.181951	0.67136	0	0	0	0
HLA-C*15	11	E	0.53375	-0.427803	0.78949	0	0	0	0
HLA-C*06	11	R	0.53375	-0.57456	0.978979	0	0	0	0
HLA-B*37	11	A	0.532	-0.274637	0.693979	0	0	0	0
HLA-C*04	11	G	0.532	-0.190884	0.398359	0	0	0	0
HLA-A*26	11	E	0.53175	-0.371272	0.821379	0	0	0	0
HLA-B*35	11	E	0.5305	-0.389888	0.781239	0	0	0	0
HLA-C*08	11	A	0.52675	-0.29819	0.756704	0	0	0	0
HLA-B*54	11	G	0.525	-0.15115	0.326322	0	0	0	0
HLA-C*03	11	R	0.5245	-0.579295	0.811902	0	0	0	0
HLA-A*01	11	A	0.52425	-0.303722	0.733241	0	0	0	0
HLA-C*07	11	R	0.521	-0.708598	1.00364	0	1	0	0
HLA-B*58	11	G	0.52075	-0.246643	0.360626	0	1	0	0
HLA-C*01	11	E	0.519	-0.540587	0.710143	0	0	0	0
HLA-B*07	11	G	0.518	-0.197534	0.304295	0	0	0	0
HLA-B*44	11	G	0.5175	-0.1768	0.303986	0	0	0	0
HLA-C*01	11	G	0.5165	-0.2254	0.345085	0	0	0	0
HLA-A*11	11	G	0.51625	-0.258523	0.315398	0	0	0	0
HLA-C*02	11	G	0.515	-0.113045	0.126267	0	0	0	0
HLA-B*73	11	G	0.51375	-0.111466	0.0972904	0	1	0	0
HLA-B*15	11	A	0.513	-0.308551	0.484827	0	0	0	0
HLA-C*05	11	A	0.5125	-0.152703	0.132753	0	0	0	0
HLA-A*11	11	E	0.51225	-0.532456	0.636593	0	0	0	0
HLA-A*33	11	G	0.51175	-0.253908	0.491975	0	1	0	0
HLA-B*08	11	G	0.51175	-0.249537	0.35272	0	1	0	0
HLA-C*06	11	A	0.5115	-0.38519	0.548641	0	0	0	0
HLA-B*52	11	A	0.51125	-0.286162	0.361244	0	0	0	0
HLA-B*27	11	G	0.51025	-0.185451	0.219671	0	1	0	0
HLA-A*02	11	A	0.50925	-0.484722	0.562263	0	0	0	0
HLA-B*38	11	G	0.50875	-0.160477	0.195003	0	1	0	0
HLA-C*02	11	E	0.5085	-0.305967	0.330461	0	0	0	0
HLA-C*15	11	A	0.508	-0.363327	0.39791	0	0	0	0
HLA-B*73	11	E	0.5075	-0.264616	0.305359	0	1	0	0
HLA-A*31	11	A	0.50725	-0.404142	0.615016	0	1	0	0
HLA-B*73	11	R	0.50725	-0.335417	0.338605	0	1	0	0
HLA-B*56	11	G	0.50675	-0.151854	0.138479	0	0	0	0
HLA-B*27	11	A	0.50625	-0.326138	0.310835	0	1	0	0
HLA-A*01	11	G	0.50625	-0.274199	0.263556	0	0	0	0
HLA-B*41	11	G	0.506	-0.155915	0.168301	0	1	0	0
HLA-B*57	11	G	0.506	-0.183384	0.185908	0	1	0	0
HLA-B*49	11	G	0.50575	-0.0866564	0.0943123	0	0	0	0
HLA-A*32	11	G	0.505	-0.133486	0.130028	0	1	0	0
HLA-C*05	11	E	0.50475	-0.205484	0.235608	0	0	0	0
HLA-A*29	11	G	0.50475	-0.166198	0.210788	0	0	0	0
HLA-A*30	11	G	0.50475	-0.173481	0.264461	0	1	0	0
HLA-A*23	11	A	0.50425	-0.262063	0.241745	0	0	0	0
HLA-C*14	11	A	0.50425	-0.321622	0.23845	0	0	0	0
HLA-C*16	11	E	0.50425	-0.311594	0.328542	0	0	0	0
HLA-B*39	11	G	0.50375	-0.138927	0.172186	0	1	0	0
HLA-B*08	11	A	0.5035	-0.385189	0.364757	0	1	0	0
HLA-C*06	11	G	0.5035	-0.295337	0.311516	0	0	0	0
HLA-B*38	11	E	0.50325	-0.432854	0.467974	0	1	0	0
HLA-B*73	11	A	0.50275	-0.150344	0.160222	0	1	0	0
HLA-C*02	11	A	0.5025	-0.166264	0.165516	0	0	0	0
HLA-B*41	11	R	0.50225	-0.521675	0.484862	0	1	0	0
HLA-B*57	11	E	0.502	-0.472118	0.376333	0	1	0	0
HLA-B*13	11	G	0.502	-0.298235	0.315641	0	1	0	0
HLA-C*16	11	R	0.5015	-0.378362	0.344393	0	0	0	0
HLA-B*07	11	A	0.50125	-0.399637	0.304814	0	0	0	0
HLA-B*56	11	A	0.50125	-0.247686	0.259635	0	0	0	0
HLA-B*49	11	R	0.50125	-0.289954	0.324589	0	0	0	0
HLA-B*41	11	A	0.501	-0.169329	0.183249	0	1	0	0
HLA-C*16	11	G	0.50075	-0.0968239	0.101866	0	0	0	0
HLA-B*38	11	A	0.5005	-0.287426	0.240347	0	1	0	0
HLA-B*67	11	A	0.5005	-0.123435	0.151085	0	0	0	0
HLA-C*16	11	A	0.5005	-0.175616	0.149961	0	0	0	0
HLA-B*55	11	G	0.5005	-0.174374	0.213211	0	0	0	0
HLA-B*58	11	A	0.5	-0.392812	0.388903	0	1	0	0
HLA-B*52	11	G	0.5	-0.195297	0.179177	0	0	0	0
HLA-C*12	11	A	0.49975	-0.31923	0.493607	0	0	0	0
HLA-A*23	11	G	0.49975	-0.140297	0.178494	0	0	0	0
HLA-B*50	11	G	0.49975	-0.208367	0.33906	0	1	0	0
HLA-A*32	11	A	0.4995	-0.205623	0.230462	0	1	0	0
HLA-B*39	11	A	0.4995	-0.21958	0.182687	0	1	0	0
HLA-B*67	11	G	0.4995	-0.0780234	0.0960608	0	0	0	0
HLA-B*41	11	E	0.49875	-0.373869	0.336754	0	1	0	0
HLA-B*57	11	A	0.49825	-0.248829	0.239339	0	1	0	0
HLA-A*26	11	A	0.498	-0.386581	0.303127	0	0	0	0
HLA-A*68	11	A	0.4975	-0.427936	0.317954	0	1	0	0
HLA-B*50	11	A	0.4975	-0.395173	0.382032	0	1	0	0
HLA-B*55	11	A	0.49725	-0.304046	0.299484	0	0	0	0
HLA-B*39	11	E	0.497	-0.395212	0.27513	0	1	0	0
HLA-C*07	11	E	0.497	-0.645103	0.635874	0	1	0	0
HLA-A*29	11	R	0.49675	-0.548649	0.507054	0	0	0	0
HLA-B*67	11	R	0.49675	-0.356293	0.312629	0	0	0	0
HLA-A*30	11	R	0.4965	-0.58698	0.578843	0	1	0	0
HLA-B*39	11	R	0.4965	-0.507983	0.493556	0	1	0	0
HLA-B*55	11	R	0.49625	-0.650533	0.5436	0	0	0	0
HLA-C*14	11	G	0.49625	-0.245673	0.152636	0	0	0	0
HLA-A*30	11	E	0.496	-0.411581	0.42642	0	1	0	0
HLA-B*37	11	G	0.496	-0.266002	0.249129	0	0	0	0
HLA-A*32	11	E	0.49575	-0.398198	0.349692	0	1	0	0
HLA-B*27	11	E	0.49575	-0.474447	0.427582	0	1	0	0
HLA-B*46	11	A	0.49525	-0.268737	0.237511	0	0	0	0
HLA-B*49	11	A	0.49525	-0.146608	0.119333	0	0	0	0
HLA-B*27	11	R	0.49525	-0.585348	0.602129	0	1	0	0
HLA-B*56	11	R	0.495	-0.518925	0.499638	0	0	0	0
HLA-C*05	11	R	0.495	-0.341558	0.343134	0	0	0	0
HLA-B*08	11	E	0.49475	-0.55813	0.413008	0	1	0	0
HLA-A*11	11	A	0.4945	-0.419818	0.404926	0	0	0	0
HLA-A*23	11	R	0.4945	-0.456502	0.42066	0	0	0	0
HLA-C*05	11	G	0.4945	-0.0821015	0.0806253	0	0	0	0
HLA-C*07	11	G	0.49425	-0.347557	0.373693	0	1	0	0
HLA-B*44	11	A	0.49375	-0.355458	0.280684	0	0	0	0
HLA-A*29	11	E	0.49375	-0.464657	0.373967	0	0	0	0
HLA-A*24	11	A	0.4935	-0.535351	0.432616	0	0	0	0
HLA-A*30	11	A	0.4935	-0.312408	0.258958	0	1	0	0
HLA-B*35	11	A	0.4935	-0.490863	0.297973	0	0	0	0
HLA-A*32	11	R	0.4935	-0.412415	0.429346	0	1	0	0
HLA-B*38	11	R	0.4935	-0.6299	0.549363	0	1	0	0
HLA-A*29	11	A	0.49325	-0.27292	0.235724	0	0	0	0
HLA-B*50	11	E	0.493	-0.622646	0.475942	0	1	0	0
HLA-C*03	11	A	0.49275	-0.537737	0.351559	0	0	0	0
HLA-B*67	11	E	0.49275	-0.245938	0.268775	0	0	0	0
HLA-B*52	11	E	0.4925	-0.601786	0.392405	0	0	0	0
HLA-B*54	11	R	0.4925	-0.738903	0.562805	0	0	0	0
HLA-B*18	11	A	0.49225	-0.190304	0.179096	0	0	0	0
HLA-B*56	11	E	0.49225	-0.429664	0.362603	0	0	0	0
HLA-A*23	11	E	0.49175	-0.472711	0.395143	0	0	0	0
HLA-A*33	11	R	0.49175	-0.972424	0.562287	0	1	0	0
HLA-B*18	11	R	0.49175	-0.388349	0.423343	0	0	0	0
HLA-B*57	11	R	0.49175	-0.605403	0.465894	0	1	0	0
HLA-C*03	11	G	0.49175	-0.264974	0.319324	0	0	0	0
HLA-B*51	11	A	0.4915	-0.434777	0.387806	0	0	0	0
HLA-B*46	11	G	0.4915	-0.25591	0.157062	0	0	0	0
HLA-A*03	11	A	0.491	-0.35089	0.329361	0	0	0	0
HLA-B*07	11	E	0.491	-0.559397	0.471129	0	0	0	0
HLA-B*44	11	R	0.491	-0.733885	0.567259	0	0	0	0
HLA-A*68	11	G	0.491	-0.329443	0.196865	0	1	0	0
HLA-B*49	11	E	0.49075	-0.232677	0.214551	0	0	0	0
HLA-A*68	11	R	0.49	-0.731377	0.611669	0	1	0	0
HLA-C*15	11	G	0.49	-0.357038	0.219002	0	0	0	0
HLA-C*02	11	R	0.48975	-0.327966	0.423176	0	0	0	0
HLA-C*14	11	E	0.48925	-0.61721	0.428962	0	0	0	0
HLA-B*46	11	R	0.48925	-0.56349	0.386805	0	0	0	0
HLA-B*55	11	E	0.4885	-0.532403	0.393315	0	0	0	0
HLA-C*04	11	A	0.48825	-0.423981	0.334765	0	0	0	0
HLA-B*54	11	E	0.48825	-0.619597	0.45111	0	0	0	0
HLA-B*18	11	G	0.488	-0.263418	0.0827461	0	0	0	0
HLA-B*48	11	R	0.48775	-0.7797	0.649196	0	1	0	0
HLA-A*33	11	A	0.48725	-0.578052	0.486293	0	1	0	0
HLA-B*51	11	G	0.487	-0.285289	0.239061	0	0	0	0
HLA-B*50	11	R	0.4865	-0.782746	0.64997	0	1	0	0
HLA-B*08	11	R	0.486	-0.652268	0.647455	0	1	0	0
HLA-B*40	11	A	0.48575	-0.62083	0.375537	0	0	0	0
HLA-A*02	11	G	0.48575	-0.432823	0.273612	0	0	0	0
HLA-A*33	11	E	0.4855	-0.811269	0.509049	0	1	0	0
HLA-A*31	11	G	0.4855	-0.320433	0.263121	0	1	0	0
HLA-C*04	11	R	0.485	-0.793131	0.547736	0	0	0	0
HLA-C*15	11	R	0.485	-0.851784	0.560349	0	0	0	0
HLA-A*24	11	E	0.4845	-0.626163	0.547461	0	0	0	0
HLA-B*07	11	R	0.4845	-0.816755	0.517706	0	0	0	0
HLA-B*52	11	R	0.48425	-0.736263	0.527358	0	0	0	0
HLA-C*03	11	E	0.48375	-0.648499	0.563496	0	0	0	0
HLA-B*13	11	A	0.48325	-0.493261	0.457084	0	1	0	0
HLA-C*12	11	R	0.48275	-0.724246	0.599292	0	0	0	0
HLA-B*37	11	E	0.48225	-0.700096	0.455373	0	0	0	0
HLA-A*01	11	R	0.482	-0.887009	0.599339	0	0	0	0
HLA-B*35	11	G	0.482	-0.305176	0.256767	0	0	0	0
HLA-B*58	11	E	0.48175	-0.731712	0.490747	0	1	0	0
HLA-A*26	11	G	0.48175	-0.309914	0.202895	0	0	0	0
HLA-B*15	11	G	0.48175	-0.324348	0.235946	0	0	0	0
HLA-C*07	11	A	0.4815	-0.645293	0.448909	0	1	0	0
HLA-B*54	11	A	0.481	-0.426549	0.248221	0	0	0	0
HLA-C*08	11	G	0.48075	-0.368379	0.188235	0	0	0	0
HLA-A*26	11	R	0.4805	-0.731304	0.529356	0	0	0	0
HLA-B*13	11	E	0.48	-0.898604	0.44162	0	1	0	0
HLA-C*08	11	R	0.47975	-0.887235	0.503056	0	0	0	0
HLA-B*44	11	E	0.47675	-0.649946	0.410687	0	0	0	0
HLA-A*02	11	E	0.47575	-0.911268	0.48517	0	0	0	0
HLA-B*48	11	G	0.47525	-0.516807	0.213937	0	1	0	0
HLA-B*35	11	R	0.47475	-0.778497	0.5664	0	0	0	0
HLA-B*37	11	R	0.47325	-0.708641	0.559738	0	0	0	0
HLA-B*58	11	R	0.473	-0.901641	0.602436	0	1	0	0
HLA-C*12	11	G	0.472	-0.444391	0.158758	0	0	0	0
HLA-C*04	11	E	0.47175	-0.776909	0.358149	0	0	0	0
HLA-C*01	11	A	0.47	-0.716337	0.319534	0	0	0	0
HLA-A*01	11	E	0.469	-0.740503	0.42505	0	0	0	0
HLA-C*01	11	R	0.469	-1.01832	0.520797	0	0	0	0
HLA-A*31	11	E	0.46825	-0.845568	0.459637	0	1	0	0
HLA-B*15	11	E	0.46675	-0.786297	0.350147	0	0	0	0
HLA-A*11	11	R	0.46525	-0.981059	0.542111	0	0	0	0
HLA-B*51	11	E	0.4625	-0.829928	0.390094	0	0	0	0
HLA-B*40	11	G	0.456	-0.6944	0.182439	0	0	0	0
HLA-A*24	11	R	0.4545	-1.04264	0.466225	0	0	0	0
HLA-A*03	11	G	0.45425	-0.714238	0.142359	0	0	0	0
HLA-C*06	11	E	0.4395	-1.15934	0.39163	0	0	0	0
HLA-B*51	12	E	0.58675	-0.473247	1.51524	0	0	0	0
HLA-C*15	12	E	0.58125	-0.461376	1.57353	0	0	0	0
HLA-B*54	12	E	0.571	-0.414437	1.74153	0	0	0	0
HLA-C*01	12	E	0.566	-0.526165	1.5589	0	0	0	0
HLA-A*24	12	E	0.565	-0.633231	1.41953	0	0	0	0
HLA-B*15	12	S	0.54075	-0.440906	0.904223	0	0	0	0
HLA-C*07	12	S	0.54	-0.62476	0.862449	0	1	0	0
HLA-B*57	12	S	0.536	-0.220539	0.875801	0	1	0	0
HLA-A*01	12	G	0.53325	-0.313141	0.709684	0	0	0	0
HLA-B*37	12	G	0.532	-0.348936	0.638617	0	0	0	0
HLA-B*40	12	G	0.531	-0.331135	0.739559	0	0	0	0
HLA-B*13	12	G	0.53025	-0.360227	0.782771	0	1	0	0
HLA-B*35	12	G	0.5285	-0.340908	0.671395	0	0	0	0
HLA-A*24	12	S	0.5285	-0.517113	0.822807	0	0	0	0
HLA-A*02	12	G	0.52775	-0.447287	0.740093	0	0	0	0
HLA-C*04	12	G	0.5255	-0.363702	0.694005	0	0	0	0
HLA-A*11	12	S	0.5245	-0.402895	0.845377	0	0	0	0
HLA-B*58	12	G	0.52275	-0.443264	0.703939	0	1	0	0
HLA-A*33	12	G	0.52175	-0.404523	0.750735	0	1	0	0
HLA-B*07	12	G	0.5195	-0.412965	0.454221	0	0	0	0
HLA-A*03	12	G	0.51875	-0.403791	0.552852	0	0	0	0
HLA-C*03	12	S	0.5185	-0.549038	0.69762	0	0	0	0
HLA-C*08	12	G	0.51825	-0.427385	0.581723	0	0	0	0
HLA-C*12	12	G	0.51625	-0.393365	0.608375	0	0	0	0
HLA-B*44	12	G	0.516	-0.34977	0.580133	0	0	0	0
HLA-A*26	12	G	0.51575	-0.392789	0.502084	0	0	0	0
HLA-B*48	12	G	0.51575	-0.456234	0.738387	0	1	0	0
HLA-C*06	12	S	0.5145	-0.579698	0.678564	0	0	0	0
HLA-C*14	12	G	0.514	-0.388723	0.500562	0	0	0	0
HLA-C*03	12	G	0.513	-0.411083	0.659948	0	0	0	0
HLA-A*31	12	G	0.5125	-0.375109	0.623035	0	1	0	0
HLA-A*23	12	G	0.51125	-0.275799	0.318812	0	0	0	0
HLA-B*50	12	G	0.511	-0.433208	0.554237	0	1	0	0
HLA-A*29	12	G	0.51	-0.305822	0.330531	0	0	0	0
HLA-B*38	12	G	0.50975	-0.298472	0.393819	0	1	0	0
HLA-A*68	12	G	0.5095	-0.441678	0.584428	0	1	0	0
HLA-B*73	12	S	0.50875	-0.27749	0.246839	0	1	0	0
HLA-C*16	12	E	0.50825	-0.544856	0.527865	0	0	0	0
HLA-B*27	12	S	0.5075	-0.441892	0.402194	0	1	0	0
HLA-B*55	12	G	0.50675	-0.378367	0.504997	0	0	0	0
HLA-B*73	12	E	0.5065	-0.482464	0.516392	0	1	0	0
HLA-A*23	12	E	0.506	-0.66572	0.650629	0	0	0	0
HLA-C*05	12	E	0.506	-0.370498	0.342074	0	0	0	0
HLA-B*52	12	G	0.506	-0.33872	0.493516	0	0	0	0
HLA-A*30	12	E	0.50575	-0.717173	0.685693	0	1	0	0
HLA-B*49	12	E	0.50575	-0.373937	0.461366	0	0	0	0
HLA-B*41	12	G	0.50575	-0.272535	0.273975	0	1	0	0
HLA-B*57	12	E	0.505	-0.625954	0.701057	0	1	0	0
HLA-B*41	12	S	0.50475	-0.389759	0.413919	0	1	0	0
HLA-B*49	12	S	0.50475	-0.195796	0.238197	0	0	0	0
HLA-B*39	12	E	0.50425	-0.626542	0.617609	0	1	0	0
HLA-B*18	12	E	0.50375	-0.490796	0.484059	0	0	0	0
HLA-B*56	12	G	0.50375	-0.320156	0.308566	0	0	0	0
HLA-B*46	12	E	0.50325	-0.707326	0.608002	0	0	0	0
HLA-C*06	12	G	0.50325	-0.502753	0.580964	0	0	0	0
HLA-B*46	12	S	0.50275	-0.383966	0.323186	0	0	0	0
HLA-C*16	12	S	0.5025	-0.346951	0.336766	0	0	0	0
HLA-B*46	12	G	0.50225	-0.347171	0.328502	0	0	0	0
HLA-A*30	12	S	0.50175	-0.498464	0.444252	0	1	0	0
HLA-B*18	12	G	0.5015	-0.244098	0.228122	0	0	0	0
HLA-A*29	12	E	0.50125	-0.666561	0.661803	0	0	0	0
HLA-B*56	12	S	0.501	-0.414011	0.370101	0	0	0	0
HLA-A*32	12	E	0.50075	-0.667456	0.605863	0	1	0	0
HLA-B*27	12	G	0.50075	-0.379156	0.48518	0	1	0	0
HLA-A*33	12	E	0.5005	-0.992598	0.887415	0	1	0	0
HLA-C*16	12	G	0.5	-0.268014	0.262534	0	0	0	0
HLA-B*67	12	S	0.5	-0.252556	0.174111	0	0	0	0
HLA-B*58	12	E	0.49925	-0.95339	0.93163	0	1	0	0
HLA-B*52	12	S	0.49875	-0.534864	0.444268	0	0	0	0
HLA-B*49	12	G	0.498	-0.207475	0.210339	0	0	0	0
HLA-B*56	12	E	0.49775	-0.605176	0.632175	0	0	0	0
HLA-C*14	12	S	0.49775	-0.512918	0.482454	0	0	0	0
HLA-A*26	12	S	0.4975	-0.595669	0.428735	0	0	0	0
HLA-B*07	12	S	0.49725	-0.526902	0.474329	0	0	0	0
HLA-C*12	12	E	0.497	-0.900309	0.775913	0	0	0	0
HLA-A*23	12	S	0.497	-0.35828	0.360734	0	0	0	0
HLA-B*07	12	E	0.49675	-0.783724	0.655022	0	0	0	0
HLA-B*67	12	E	0.4965	-0.376338	0.408342	0	0	0	0
HLA-B*27	12	E	0.49625	-0.76076	0.692079	0	1	0	0
HLA-B*41	12	E	0.49625	-0.629467	0.542301	0	1	0	0
HLA-A*32	12	G	0.49625	-0.259951	0.293403	0	1	0	0
HLA-B*39	12	G	0.4955	-0.25342	0.259714	0	1	0	0
HLA-A*31	12	S	0.4955	-0.780332	0.553654	0	1	0	0
HLA-A*32	12	S	0.4955	-0.423387	0.350038	0	1	0	0
HLA-B*55	12	S	0.49525	-0.475265	0.372399	0	0	0	0
HLA-B*55	12	E	0.495	-0.713931	0.582028	0	0	0	0
HLA-A*26	12	E	0.49475	-0.81304	0.684342	0	0	0	0
HLA-A*68	12	E	0.49475	-0.888677	0.839718	0	1	0	0
HLA-B*67	12	G	0.49475	-0.185225	0.164647	0	0	0	0
HLA-B*73	12	G	0.49475	-0.2057	0.279782	0	1	0	0
HLA-A*29	12	S	0.49475	-0.477846	0.370477	0	0	0	0
HLA-C*14	12	E	0.4945	-0.901198	0.764839	0	0	0	0
HLA-C*02	12	G	0.4945	-0.294402	0.259546	0	0	0	0
HLA-B*08	12	S	0.49425	-0.567937	0.495426	0	1	0	0
HLA-C*05	12	S	0.49425	-0.193637	0.21492	0	0	0	0
HLA-B*08	12	E	0.494	-0.963501	0.806107	0	1	0	0
HLA-C*02	12	E	0.494	-0.488172	0.463152	0	0	0	0
HLA-B*18	12	S	0.494	-0.367218	0.317681	0	0	0	0
HLA-C*05	12	G	0.4935	-0.183198	0.199376	0	0	0	0
HLA-B*38	12	E	0.49325	-0.730369	0.687639	0	1	0	0
HLA-A*30	12	G	0.493	-0.39488	0.375394	0	1	0	0
HLA-C*07	12	G	0.49275	-0.629055	0.614534	0	1	0	0
HLA-B*48	12	S	0.4925	-0.785741	0.533458	0	1	0	0
HLA-A*01	12	E	0.49225	-0.952264	0.814094	0	0	0	0
HLA-B*08	12	G	0.492	-0.427538	0.535049	0	1	0	0
HLA-B*44	12	S	0.49175	-0.57597	0.422855	0	0	0	0
HLA-B*35	12	S	0.4915	-0.680087	0.462656	0	0	0	0
HLA-C*02	12	S	0.4915	-0.284523	0.292296	0	0	0	0
HLA-B*54	12	S	0.49125	-0.617023	0.508583	0	0	0	0
HLA-A*11	12	G	0.4905	-0.552221	0.427236	0	0	0	0
HLA-C*08	12	E	0.49025	-0.94281	0.764193	0	0	0	0
HLA-C*15	12	S	0.49025	-0.589139	0.476759	0	0	0	0
HLA-B*50	12	E	0.49	-0.880609	0.786184	0	1	0	0
HLA-B*50	12	S	0.48975	-0.676642	0.548068	0	1	0	0
HLA-A*02	12	S	0.489	-0.6055	0.547784	0	0	0	0
HLA-B*52	12	E	0.48825	-0.824635	0.697749	0	0	0	0
HLA-B*51	12	S	0.48825	-0.755203	0.546941	0	0	0	0
HLA-C*12	12	S	0.48825	-0.681125	0.452237	0	0	0	0
HLA-A*31	12	E	0.488	-1.08994	0.845238	0	1	0	0
HLA-B*37	12	E	0.488	-0.892248	0.832145	0	0	0	0
HLA-A*01	12	S	0.48775	-0.729881	0.509925	0	0	0	0
HLA-B*44	12	E	0.4875	-0.948973	0.774882	0	0	0	0
HLA-B*13	12	S	0.4875	-0.784386	0.526647	0	1	0	0
HLA-B*39	12	S	0.4875	-0.397757	0.32504	0	1	0	0
HLA-A*03	12	E	0.48725	-0.855688	0.648952	0	0	0	0
HLA-B*48	12	E	0.48725	-1.0266	0.768059	0	1	0	0
HLA-A*68	12	S	0.48675	-0.635035	0.510806	0	1	0	0
HLA-B*38	12	S	0.486	-0.468222	0.39872	0	1	0	0
HLA-C*01	12	G	0.48475	-0.621788	0.509264	0	0	0	0
HLA-A*03	12	S	0.4845	-0.661194	0.442682	0	0	0	0
HLA-B*37	12	S	0.483	-0.678079	0.433852	0	0	0	0
HLA-B*15	12	E	0.48225	-1.04168	0.813112	0	0	0	0
HLA-B*58	12	S	0.48225	-0.711106	0.487304	0	1	0	0
HLA-B*40	12	S	0.48175	-0.753608	0.498754	0	0	0	0
HLA-B*13	12	E	0.4815	-1.03938	0.781707	0	1	0	0
HLA-C*08	12	S	0.48125	-0.715916	0.470761	0	0	0	0
HLA-B*35	12	E	0.48075	-1.03363	0.82864	0	0	0	0
HLA-C*04	12	E	0.48025	-0.963547	0.728493	0	0	0	0
HLA-C*01	12	S	0.47975	-0.887047	0.490166	0	0	0	0
HLA-A*33	12	S	0.479	-0.802738	0.534846	0	1	0	0
HLA-B*40	12	E	0.477	-1.10126	0.806264	0	0	0	0
HLA-B*51	12	G	0.47675	-0.645645	0.32949	0	0	0	0
HLA-C*06	12	E	0.476	-1.1572	0.746553	0	0	0	0
HLA-C*04	12	S	0.475	-0.781736	0.463129	0	0	0	0
HLA-A*11	12	E	0.47475	-1.11774	0.675382	0	0	0	0
HLA-B*15	12	G	0.4715	-0.691986	0.372995	0	0	0	0
HLA-C*07	12	E	0.4685	-1.13204	0.778436	0	1	0	0
HLA-C*15	12	G	0.4675	-0.704888	0.305358	0	0	0	0
HLA-B*54	12	G	0.466	-0.687314	0.271371	0	0	0	0
HLA-C*03	12	E	0.465	-1.2219	0.714326	0	0	0	0
HLA-B*57	12	G	0.4635	-0.784794	0.222161	0	1	0	0
HLA-A*02	12	E	0.452	-1.33459	0.695204	0	0	0	0
HLA-A*24	12	G	0.432	-1.02527	0.287119	0	0	0	0
HLA-B*40	15	D	0.591	-0.143578	0.872129	0	1	0	0
HLA-C*15	15	S	0.58725	-0.456256	1.78097	0	0	0	0
HLA-C*01	15	S	0.58325	-0.505556	1.50018	0	0	0	0
HLA-B*54	15	S	0.58025	-0.42405	1.74005	0	0	0	0
HLA-A*24	15	S	0.576	-0.631316	1.44049	0	0	0	0
HLA-B*51	15	S	0.57075	-0.495543	1.7137	0	0	0	0
HLA-A*03	15	Q	0.5655	-0.365841	1.30561	0	1	0	0
HLA-A*02	15	E	0.56275	-0.13676	0.614667	0	0	0	0
HLA-B*37	15	Q	0.562	-0.458199	1.24188	0	1	0	0
HLA-B*40	15	Q	0.5485	-0.501348	1.02844	0	1	0	0
HLA-C*12	15	Q	0.5485	-0.332069	1.03937	0	0	0	0
HLA-A*01	15	Q	0.5475	-0.431289	1.04854	0	0	0	0
HLA-A*24	15	D	0.547	-0.194176	0.565046	0	0	0	0
HLA-B*48	15	Q	0.5425	-0.45051	1.18372	0	1	0	0
HLA-B*35	15	Q	0.542	-0.397978	1.14091	0	0	0	0
HLA-C*08	15	Q	0.5405	-0.399214	1.02315	0	0	0	0
HLA-C*14	15	D	0.53625	-0.137232	0.444183	0	0	0	0
HLA-B*13	15	D	0.53325	-0.20606	0.602894	0	1	0	0
HLA-A*11	15	E	0.531	-0.210084	0.452198	0	1	0	0
HLA-B*44	15	D	0.5295	-0.17239	0.425001	0	0	0	0
HLA-A*26	15	E	0.52925	-0.174083	0.433675	0	1	0	0
HLA-B*15	15	E	0.52825	-0.144967	0.503587	0	0	0	0
HLA-A*24	15	Q	0.528	-0.566116	0.897038	0	0	0	0
HLA-C*03	15	D	0.52725	-0.239204	0.423697	0	0	0	0
HLA-B*58	15	D	0.52675	-0.203932	0.399729	0	1	0	0
HLA-C*07	15	E	0.52525	-0.217868	0.397235	0	1	0	0
HLA-A*31	15	E	0.52325	-0.163856	0.430931	0	1	0	0
HLA-B*50	15	E	0.52325	-0.171761	0.315941	0	1	0	0
HLA-A*33	15	D	0.52275	-0.223347	0.494059	0	1	0	0
HLA-C*06	15	Q	0.5225	-0.561412	0.824415	0	0	0	0
HLA-C*06	15	E	0.522	-0.176106	0.314578	0	0	0	0
HLA-C*08	15	E	0.5215	-0.163243	0.313763	0	0	0	0
HLA-B*35	15	D	0.521	-0.21995	0.339567	0	0	0	0
HLA-C*15	15	E	0.521	-0.151859	0.257833	0	0	0	0
HLA-C*03	15	Q	0.51925	-0.615607	0.750567	0	0	0	0
HLA-B*37	15	E	0.519	-0.163885	0.434524	0	1	0	0
HLA-B*48	15	E	0.51675	-0.184978	0.316292	0	1	0	0
HLA-B*52	15	E	0.516	-0.123525	0.281402	0	0	0	0
HLA-B*07	15	E	0.51475	-0.142324	0.253399	0	0	0	0
HLA-C*04	15	E	0.51425	-0.155901	0.28269	0	0	0	0
HLA-B*57	15	E	0.51125	-0.103239	0.218623	0	1	0	0
HLA-B*38	15	E	0.511	-0.138104	0.17631	0	1	0	0
HLA-A*23	15	E	0.5105	-0.0963852	0.132314	0	0	0	0
HLA-B*18	15	E	0.5105	-0.116541	0.123122	0	1	0	0
HLA-B*73	15	D	0.5095	-0.114074	0.117612	0	1	0	0
HLA-B*27	15	E	0.50925	-0.117408	0.224568	0	1	0	0
HLA-B*49	15	S	0.509	-0.592351	0.58133	0	1	0	0
HLA-B*55	15	Q	0.509	-0.640413	0.479017	0	0	0	0
HLA-B*73	15	E	0.50875	-0.0749397	0.0888122	0	1	0	0
HLA-B*18	15	Q	0.5085	-0.435572	0.48349	0	1	0	0
HLA-C*02	15	D	0.50825	-0.106968	0.193432	0	0	0	0
HLA-B*46	15	D	0.5075	-0.165022	0.236556	0	0	0	0
HLA-C*02	15	S	0.5075	-0.535681	0.51455	0	0	0	0
HLA-C*05	15	D	0.50625	-0.0902376	0.0844962	0	0	0	0
HLA-B*55	15	D	0.506	-0.175984	0.268903	0	0	0	0
HLA-A*68	15	E	0.50575	-0.161732	0.190312	0	1	0	0
HLA-C*05	15	S	0.50575	-0.416277	0.512635	0	0	0	0
HLA-A*30	15	Q	0.5055	-0.547147	0.426376	0	1	0	0
HLA-C*01	15	D	0.50475	-0.26772	0.286028	0	0	0	0
HLA-B*56	15	E	0.5045	-0.113283	0.152314	0	0	0	0
HLA-B*39	15	D	0.50425	-0.123147	0.22851	0	1	0	0
HLA-B*56	15	Q	0.504	-0.482041	0.450148	0	0	0	0
HLA-A*23	15	S	0.50325	-0.788069	0.701368	0	0	0	0
HLA-B*18	15	S	0.50325	-0.686239	0.559425	0	1	0	0
HLA-B*73	15	S	0.50325	-0.549429	0.502169	0	1	0	0
HLA-B*08	15	D	0.5025	-0.21233	0.313495	0	1	0	0
HLA-A*68	15	D	0.502	-0.229163	0.278009	0	1	0	0
HLA-A*29	15	E	0.502	-0.111972	0.184055	0	0	0	0
HLA-C*16	15	S	0.502	-0.77753	0.595677	0	1	0	0
HLA-B*73	15	Q	0.50175	-0.359891	0.349074	0	1	0	0
HLA-B*49	15	Q	0.50125	-0.292576	0.277622	0	1	0	0
HLA-A*01	15	D	0.501	-0.255527	0.251591	0	0	0	0
HLA-B*18	15	D	0.501	-0.144522	0.164432	0	1	0	0
HLA-A*29	15	S	0.501	-0.789424	0.671094	0	0	0	0
HLA-B*49	15	D	0.50075	-0.114465	0.123036	0	1	0	0
HLA-A*03	15	E	0.50075	-0.203521	0.237216	0	1	0	0
HLA-C*12	15	E	0.50075	-0.252912	0.195271	0	0	0	0
HLA-B*39	15	Q	0.50075	-0.488776	0.431619	0	1	0	0
HLA-B*41	15	S	0.5005	-0.695835	0.667892	0	1	0	0
HLA-B*67	15	D	0.5	-0.10249	0.0971985	0	0	0	0
HLA-A*32	15	E	0.5	-0.108263	0.12983	0	1	0	0
HLA-B*54	15	E	0.5	-0.190919	0.16847	0	0	0	0
HLA-B*08	15	Q	0.5	-0.710787	0.594136	0	1	0	0
HLA-B*50	15	S	0.49975	-0.913153	0.903164	0	1	0	0
HLA-A*30	15	E	0.49925	-0.170432	0.164225	0	1	0	0
HLA-B*41	15	E	0.49925	-0.113399	0.133759	0	1	0	0
HLA-A*33	15	S	0.49875	-0.974728	0.867358	0	1	0	0
HLA-B*39	15	S	0.49875	-0.550715	0.589044	0	1	0	0
HLA-B*51	15	E	0.49825	-0.222986	0.244602	0	0	0	0
HLA-B*08	15	S	0.49825	-1.01383	0.790506	0	1	0	0
HLA-C*14	15	Q	0.498	-0.652068	0.533536	0	0	0	0
HLA-C*05	15	Q	0.49775	-0.255053	0.308462	0	0	0	0
HLA-C*16	15	Q	0.4975	-0.39127	0.45671	0	1	0	0
HLA-C*08	15	S	0.49675	-0.981424	0.817532	0	0	0	0
HLA-A*32	15	D	0.4965	-0.192744	0.13345	0	1	0	0
HLA-C*07	15	D	0.4965	-0.345072	0.325688	0	1	0	0
HLA-B*67	15	E	0.4965	-0.0685148	0.071816	0	0	0	0
HLA-C*01	15	E	0.4965	-0.238682	0.211329	0	0	0	0
HLA-B*07	15	S	0.4965	-0.844556	0.760274	0	0	0	0
HLA-B*38	15	Q	0.4965	-0.477719	0.444197	0	1	0	0
HLA-B*58	15	E	0.49625	-0.253589	0.166896	0	1	0	0
HLA-B*46	15	S	0.49625	-0.751414	0.725716	0	0	0	0
HLA-A*32	15	Q	0.49625	-0.381216	0.443889	0	1	0	0
HLA-B*55	15	S	0.49575	-0.852166	0.699567	0	0	0	0
HLA-B*57	15	Q	0.49575	-0.525836	0.4433	0	1	0	0
HLA-B*67	15	Q	0.49575	-0.242744	0.301747	0	0	0	0
HLA-B*49	15	E	0.4955	-0.0885695	0.0822716	0	1	0	0
HLA-A*23	15	Q	0.4955	-0.526064	0.454141	0	0	0	0
HLA-B*27	15	Q	0.4955	-0.484481	0.492598	0	1	0	0
HLA-A*31	15	D	0.49525	-0.422843	0.264044	0	1	0	0
HLA-C*16	15	E	0.495	-0.132105	0.126531	0	1	0	0
HLA-B*38	15	S	0.495	-0.807921	0.763001	0	1	0	0
HLA-C*02	15	Q	0.495	-0.34407	0.360206	0	0	0	0
HLA-A*32	15	S	0.49475	-0.584711	0.634373	0	1	0	0
HLA-C*16	15	D	0.4945	-0.190343	0.147344	0	1	0	0
HLA-B*39	15	E	0.4945	-0.12436	0.108904	0	1	0	0
HLA-C*05	15	E	0.4945	-0.0595812	0.069798	0	0	0	0
HLA-B*57	15	S	0.4945	-0.765143	0.662273	0	1	0	0
HLA-B*41	15	D	0.49425	-0.194801	0.129598	0	1	0	0
HLA-A*68	15	Q	0.49425	-0.770274	0.58051	0	1	0	0
HLA-A*68	15	S	0.494	-0.808533	0.829896	0	1	0	0
HLA-B*13	15	S	0.49325	-1.08077	0.901435	0	1	0	0
HLA-C*14	15	S	0.49325	-0.825903	0.74575	0	0	0	0
HLA-B*27	15	D	0.49275	-0.234375	0.170859	0	1	0	0
HLA-A*01	15	E	0.492	-0.288344	0.193786	0	0	0	0
HLA-B*56	15	D	0.49175	-0.156246	0.163841	0	0	0	0
HLA-C*02	15	E	0.49175	-0.0992925	0.0668586	0	0	0	0
HLA-A*01	15	S	0.49175	-0.908514	0.792646	0	0	0	0
HLA-B*38	15	D	0.49125	-0.243948	0.195303	0	1	0	0
HLA-B*57	15	D	0.49125	-0.228174	0.133511	0	1	0	0
HLA-B*08	15	E	0.49125	-0.237389	0.184398	0	1	0	0
HLA-B*27	15	S	0.49125	-0.777063	0.784988	0	1	0	0
HLA-B*41	15	Q	0.49125	-0.415892	0.401035	0	1	0	0
HLA-A*02	15	Q	0.491	-0.705829	0.687999	0	0	0	0
HLA-B*15	15	S	0.4905	-1.08646	0.860181	0	0	0	0
HLA-B*46	15	E	0.49025	-0.166821	0.16354	0	0	0	0
HLA-A*30	15	S	0.49025	-0.71226	0.781329	0	1	0	0
HLA-C*04	15	D	0.49	-0.372779	0.293858	0	0	0	0
HLA-B*67	15	S	0.49	-0.54485	0.485406	0	0	0	0
HLA-A*29	15	Q	0.49	-0.556872	0.402649	0	0	0	0
HLA-A*26	15	S	0.48975	-1.01278	0.801582	0	1	0	0
HLA-B*58	15	Q	0.48925	-0.692833	0.571319	0	1	0	0
HLA-A*11	15	D	0.48875	-0.334332	0.290133	0	1	0	0
HLA-B*07	15	D	0.48875	-0.309223	0.205243	0	0	0	0
HLA-B*50	15	D	0.48875	-0.378209	0.224154	0	1	0	0
HLA-B*44	15	Q	0.4885	-0.620326	0.537144	0	0	0	0
HLA-C*14	15	E	0.48775	-0.321305	0.120895	0	0	0	0
HLA-A*31	15	S	0.48775	-1.07937	0.898285	0	1	0	0
HLA-B*52	15	S	0.48775	-0.81875	0.844434	0	0	0	0
HLA-B*54	15	D	0.4875	-0.306185	0.184132	0	0	0	0
HLA-C*04	15	Q	0.48725	-0.65786	0.552159	0	0	0	0
HLA-A*23	15	D	0.487	-0.18672	0.140348	0	0	0	0
HLA-B*37	15	S	0.487	-1.03615	0.850744	0	1	0	0
HLA-B*52	15	Q	0.487	-0.547891	0.445936	0	0	0	0
HLA-B*48	15	S	0.48675	-1.0147	0.809929	0	1	0	0
HLA-B*50	15	Q	0.48675	-0.712148	0.549974	0	1	0	0
HLA-B*51	15	Q	0.4865	-0.763732	0.555783	0	0	0	0
HLA-B*55	15	E	0.48625	-0.194446	0.153152	0	0	0	0
HLA-B*56	15	S	0.48625	-0.611464	0.62035	0	0	0	0
HLA-B*58	15	S	0.48625	-0.959034	0.939155	0	1	0	0
HLA-A*29	15	D	0.486	-0.232102	0.135017	0	0	0	0
HLA-B*44	15	S	0.486	-0.918017	0.709582	0	0	0	0
HLA-B*52	15	D	0.48575	-0.389494	0.189215	0	0	0	0
HLA-A*26	15	Q	0.485	-0.730251	0.640705	0	1	0	0
HLA-B*51	15	D	0.48475	-0.355532	0.213376	0	0	0	0
HLA-B*44	15	E	0.48475	-0.264146	0.156313	0	0	0	0
HLA-A*03	15	S	0.4845	-0.912365	0.81155	0	1	0	0
HLA-B*46	15	Q	0.48425	-0.498486	0.42185	0	0	0	0
HLA-C*03	15	E	0.48375	-0.28783	0.190223	0	0	0	0
HLA-B*54	15	Q	0.4835	-0.645235	0.457986	0	0	0	0
HLA-C*12	15	D	0.48275	-0.327625	0.203294	0	0	0	0
HLA-C*12	15	S	0.48275	-1.01316	0.78255	0	0	0	0
HLA-B*35	15	S	0.4825	-1.0058	0.795496	0	0	0	0
HLA-C*15	15	Q	0.4825	-0.785372	0.507751	0	0	0	0
HLA-A*33	15	E	0.48175	-0.301881	0.212711	0	1	0	0
HLA-B*13	15	Q	0.481	-0.837263	0.556925	0	1	0	0
HLA-A*26	15	D	0.48075	-0.515964	0.203327	0	1	0	0
HLA-B*13	15	E	0.4805	-0.3735	0.174926	0	1	0	0
HLA-B*40	15	S	0.4805	-1.16562	0.82867	0	1	0	0
HLA-A*31	15	Q	0.48025	-0.865729	0.532663	0	1	0	0
HLA-A*30	15	D	0.4795	-0.253062	0.182119	0	1	0	0
HLA-C*04	15	S	0.47925	-0.928566	0.810732	0	0	0	0
HLA-B*07	15	Q	0.47825	-0.68615	0.532067	0	0	0	0
HLA-A*33	15	Q	0.478	-0.852271	0.533831	0	1	0	0
HLA-B*15	15	D	0.47775	-0.518797	0.193544	0	0	0	0
HLA-B*15	15	Q	0.47575	-0.839832	0.541752	0	0	0	0
HLA-A*11	15	S	0.47525	-1.34534	0.881511	0	1	0	0
HLA-B*35	15	E	0.4735	-0.375552	0.155221	0	0	0	0
HLA-C*08	15	D	0.469	-0.678263	0.180358	0	0	0	0
HLA-C*06	15	S	0.46725	-1.21613	0.754069	0	0	0	0
HLA-C*01	15	Q	0.4665	-0.98005	0.455316	0	0	0	0
HLA-C*03	15	S	0.46575	-1.23887	0.823467	0	0	0	0
HLA-C*06	15	D	0.4655	-0.466407	0.186503	0	0	0	0
HLA-C*07	15	S	0.46375	-1.28983	0.822593	0	1	0	0
HLA-A*03	15	D	0.463	-0.741347	0.17106	0	1	0	0
HLA-A*11	15	Q	0.46225	-1.09376	0.576742	0	1	0	0
HLA-C*15	15	D	0.458	-0.663627	0.155933	0	0	0	0
HLA-B*48	15	D	0.45775	-0.786423	0.170994	0	1	0	0
HLA-A*02	15	D	0.44975	-0.578272	0.197799	0	0	0	0
HLA-C*07	15	Q	0.4465	-1.16577	0.49529	0	1	0	0
HLA-B*37	15	D	0.44575	-0.837339	0.187252	0	1	0	0
HLA-A*02	15	S	0.43175	-1.46387	0.628822	0	0	0	0
HLA-A*24	15	E	0.4275	-0.687222	0.124658	0	0	0	0
HLA-B*40	15	E	0.418	-0.820406	0.1243	0	1	0	0
HLA-C*06	16	A	0.59025	-0.241424	1.11288	0	0	0	0
HLA-B*40	16	L	0.583	-0.592786	1.7936	0	1	0	0
HLA-C*15	16	L	0.579	-0.469081	1.68848	0	0	0	0
HLA-A*02	16	T	0.57775	-0.411389	1.50952	0	0	0	0
HLA-B*37	16	A	0.57525	-0.242758	1.02258	0	1	0	0
HLA-B*35	16	L	0.57425	-0.461765	1.64743	0	0	0	0
HLA-C*04	16	L	0.574	-0.478326	1.53167	0	0	0	0
HLA-A*01	16	A	0.56525	-0.238955	0.986196	0	0	0	0
HLA-A*26	16	T	0.56525	-0.417521	1.37408	0	1	0	0
HLA-C*07	16	I	0.565	-0.155009	0.658011	0	1	0	0
HLA-B*13	16	I	0.56175	-0.139368	0.873862	0	1	0	0
HLA-C*01	16	A	0.5615	-0.2726	0.935897	0	0	0	0
HLA-B*58	16	T	0.5615	-0.475002	1.26083	0	1	0	0
HLA-C*12	16	I	0.55775	-0.116203	0.792268	0	0	0	0
HLA-A*24	16	L	0.557	-0.58956	1.39676	0	0	0	0
HLA-A*03	16	I	0.5555	-0.12834	0.779069	0	1	0	0
HLA-B*40	16	T	0.55375	-0.555918	1.0924	0	1	0	0
HLA-B*13	16	T	0.55325	-0.482405	1.22336	0	1	0	0
HLA-C*15	16	T	0.552	-0.400988	1.18526	0	0	0	0
HLA-A*33	16	T	0.55	-0.466063	1.24826	0	1	0	0
HLA-B*46	16	T	0.54825	-0.273064	1.15226	0	0	0	0
HLA-B*08	16	A	0.544	-0.291196	0.858637	0	1	0	0
HLA-A*02	16	L	0.543	-0.649859	1.34913	0	0	0	0
HLA-C*06	16	T	0.539	-0.559335	0.971358	0	0	0	0
HLA-A*24	16	I	0.53775	-0.160922	0.447418	0	0	0	0
HLA-B*44	16	I	0.53725	-0.183053	0.374188	0	0	0	0
HLA-A*68	16	A	0.5365	-0.294434	0.81676	0	1	0	0
HLA-A*26	16	A	0.536	-0.319907	0.749148	0	1	0	0
HLA-A*11	16	I	0.53275	-0.20105	0.401516	0	1	0	0
HLA-B*55	16	V	0.532	-0.101388	0.276859	0	0	0	0
HLA-C*01	16	T	0.53125	-0.510856	1.07417	0	0	0	0
HLA-B*15	16	A	0.53075	-0.355854	0.684604	0	0	0	0
HLA-C*01	16	V	0.53075	-0.117752	0.348626	0	0	0	0
HLA-B*35	16	I	0.52925	-0.164434	0.403149	0	0	0	0
HLA-B*52	16	I	0.52725	-0.161161	0.315155	0	0	0	0
HLA-C*16	16	A	0.524	-0.188475	0.477003	0	1	0	0
HLA-B*51	16	V	0.524	-0.102587	0.306157	0	0	0	0
HLA-C*03	16	T	0.524	-0.617874	0.92483	0	0	0	0
HLA-B*57	16	A	0.521	-0.230489	0.655533	0	1	0	0
HLA-A*02	16	V	0.5205	-0.169085	0.256902	0	0	0	0
HLA-B*54	16	A	0.52025	-0.351265	0.4398	0	0	0	0
HLA-B*55	16	A	0.5195	-0.244234	0.508252	0	0	0	0
HLA-B*52	16	A	0.51925	-0.315674	0.523627	0	0	0	0
HLA-B*46	16	A	0.519	-0.270899	0.448792	0	0	0	0
HLA-B*54	16	V	0.519	-0.11792	0.212854	0	0	0	0
HLA-B*50	16	V	0.51725	-0.13129	0.326957	0	1	0	0
HLA-C*03	16	V	0.517	-0.135655	0.276979	0	0	0	0
HLA-B*39	16	I	0.51675	-0.102296	0.181387	0	1	0	0
HLA-B*48	16	A	0.516	-0.460254	0.713973	0	1	0	0
HLA-B*15	16	I	0.516	-0.227343	0.278174	0	0	0	0
HLA-B*37	16	V	0.51575	-0.152227	0.234808	0	1	0	0
HLA-B*40	16	I	0.5155	-0.212908	0.374809	0	1	0	0
HLA-C*08	16	A	0.51525	-0.377058	0.672746	0	0	0	0
HLA-B*58	16	I	0.51425	-0.222056	0.359989	0	1	0	0
HLA-C*04	16	I	0.514	-0.17809	0.30916	0	0	0	0
HLA-A*32	16	V	0.514	-0.0820667	0.0934041	0	1	0	0
HLA-C*15	16	V	0.51375	-0.150592	0.202454	0	0	0	0
HLA-B*27	16	V	0.5135	-0.107966	0.159306	0	1	0	0
HLA-A*31	16	V	0.51125	-0.153617	0.233009	0	1	0	0
HLA-B*73	16	I	0.511	-0.0826988	0.158452	0	1	0	0
HLA-C*05	16	T	0.51075	-0.355972	0.366226	0	0	0	0
HLA-B*49	16	T	0.51025	-0.362539	0.395764	0	1	0	0
HLA-B*48	16	I	0.5095	-0.249147	0.347845	0	1	0	0
HLA-C*14	16	I	0.5095	-0.15097	0.306307	0	0	0	0
HLA-B*08	16	V	0.5095	-0.18154	0.18189	0	1	0	0
HLA-A*31	16	I	0.50925	-0.281707	0.251338	0	1	0	0
HLA-A*33	16	I	0.509	-0.215324	0.312462	0	1	0	0
HLA-A*68	16	V	0.508	-0.165194	0.181243	0	1	0	0
HLA-B*38	16	V	0.50725	-0.125476	0.180538	0	1	0	0
HLA-A*24	16	A	0.50675	-0.449367	0.534064	0	0	0	0
HLA-A*02	16	A	0.5065	-0.464525	0.512165	0	0	0	0
HLA-C*05	16	A	0.50625	-0.161647	0.197174	0	0	0	0
HLA-B*38	16	L	0.5055	-0.738523	0.700301	0	1	0	0
HLA-B*49	16	V	0.5055	-0.0626728	0.0802503	0	1	0	0
HLA-B*51	16	A	0.50525	-0.453936	0.492472	0	0	0	0
HLA-B*39	16	A	0.505	-0.330566	0.283339	0	1	0	0
HLA-A*26	16	V	0.505	-0.204805	0.170911	0	1	0	0
HLA-B*56	16	V	0.50475	-0.0711727	0.0913344	0	0	0	0
HLA-B*67	16	V	0.50475	-0.0552093	0.0612063	0	0	0	0
HLA-B*07	16	I	0.5045	-0.175401	0.217955	0	0	0	0
HLA-A*32	16	A	0.504	-0.368129	0.277329	0	1	0	0
HLA-C*12	16	A	0.504	-0.368938	0.492688	0	0	0	0
HLA-C*02	16	L	0.504	-0.507917	0.577249	0	0	0	0
HLA-C*16	16	T	0.504	-0.47345	0.526208	0	1	0	0
HLA-A*23	16	I	0.50375	-0.143799	0.180739	0	0	0	0
HLA-B*49	16	I	0.50375	-0.114867	0.105607	0	1	0	0
HLA-B*41	16	L	0.50375	-0.660464	0.628529	0	1	0	0
HLA-B*56	16	L	0.5035	-0.745901	0.697883	0	0	0	0
HLA-B*18	16	A	0.503	-0.25978	0.306041	0	1	0	0
HLA-B*27	16	T	0.50275	-0.665244	0.520789	0	1	0	0
HLA-B*13	16	L	0.5025	-1.05225	0.877053	0	1	0	0
HLA-C*07	16	A	0.50225	-0.586386	0.564331	0	1	0	0
HLA-A*68	16	L	0.50225	-0.812653	0.839389	0	1	0	0
HLA-A*01	16	I	0.502	-0.23816	0.262099	0	0	0	0
HLA-B*39	16	L	0.502	-0.673617	0.62671	0	1	0	0
HLA-A*11	16	V	0.5015	-0.185116	0.261504	0	1	0	0
HLA-A*32	16	L	0.50125	-0.676104	0.662202	0	1	0	0
HLA-B*73	16	V	0.50125	-0.0952959	0.0770214	0	1	0	0
HLA-B*67	16	T	0.501	-0.352728	0.378682	0	0	0	0
HLA-B*67	16	L	0.50075	-0.391761	0.44776	0	0	0	0
HLA-A*29	16	V	0.50025	-0.0811191	0.151486	0	0	0	0
HLA-A*32	16	I	0.5	-0.153624	0.129537	0	1	0	0
HLA-B*18	16	I	0.5	-0.13468	0.149979	0	1	0	0
HLA-A*30	16	V	0.5	-0.105138	0.153944	0	1	0	0
HLA-A*30	16	T	0.5	-0.744331	0.589685	0	1	0	0
HLA-B*49	16	L	0.49925	-0.495791	0.481417	0	1	0	0
HLA-B*52	16	T	0.49925	-0.7598	0.529782	0	0	0	0
HLA-C*02	16	V	0.499	-0.0708136	0.0864884	0	0	0	0
HLA-B*57	16	L	0.49875	-0.681402	0.684503	0	1	0	0
HLA-C*16	16	L	0.49875	-0.758296	0.54369	0	1	0	0
HLA-B*57	16	V	0.49875	-0.0909809	0.115805	0	1	0	0
HLA-B*41	16	T	0.49875	-0.503939	0.496373	0	1	0	0
HLA-B*67	16	A	0.4985	-0.215075	0.151875	0	0	0	0
HLA-B*15	16	V	0.4985	-0.18775	0.159745	0	0	0	0
HLA-B*18	16	T	0.49825	-0.486022	0.474099	0	1	0	0
HLA-B*38	16	A	0.498	-0.417404	0.340248	0	1	0	0
HLA-B*27	16	L	0.498	-0.816236	0.703118	0	1	0	0
HLA-B*73	16	L	0.498	-0.512996	0.469986	0	1	0	0
HLA-A*30	16	L	0.4975	-0.758696	0.781778	0	1	0	0
HLA-C*02	16	A	0.49725	-0.296102	0.244611	0	0	0	0
HLA-B*56	16	I	0.49725	-0.188057	0.135498	0	0	0	0
HLA-C*16	16	I	0.49725	-0.156494	0.121801	0	1	0	0
HLA-B*41	16	V	0.49725	-0.09124	0.114443	0	1	0	0
HLA-C*05	16	V	0.49725	-0.0529931	0.050959	0	0	0	0
HLA-C*02	16	T	0.49725	-0.380658	0.461971	0	0	0	0
HLA-A*29	16	L	0.49675	-0.628352	0.71447	0	0	0	0
HLA-B*41	16	A	0.4965	-0.277999	0.278869	0	1	0	0
HLA-B*56	16	A	0.49625	-0.333961	0.291211	0	0	0	0
HLA-B*46	16	I	0.49625	-0.174469	0.157152	0	0	0	0
HLA-B*46	16	L	0.49625	-0.767097	0.662654	0	0	0	0
HLA-B*52	16	L	0.49625	-0.831437	0.696817	0	0	0	0
HLA-B*57	16	I	0.496	-0.238261	0.133744	0	1	0	0
HLA-C*02	16	I	0.496	-0.115703	0.103512	0	0	0	0
HLA-B*56	16	T	0.496	-0.569002	0.498543	0	0	0	0
HLA-B*27	16	A	0.49525	-0.374674	0.336009	0	1	0	0
HLA-C*05	16	I	0.49525	-0.086868	0.0925651	0	0	0	0
HLA-B*18	16	L	0.49525	-0.674742	0.512146	0	1	0	0
HLA-B*07	16	V	0.49525	-0.140111	0.114452	0	0	0	0
HLA-C*08	16	V	0.495	-0.171726	0.193962	0	0	0	0
HLA-B*49	16	A	0.49475	-0.201503	0.217266	0	1	0	0
HLA-B*08	16	L	0.49475	-0.805651	0.866825	0	1	0	0
HLA-A*29	16	I	0.4945	-0.23924	0.10962	0	0	0	0
HLA-B*18	16	V	0.4945	-0.0907334	0.0892657	0	1	0	0
HLA-A*32	16	T	0.4945	-0.501472	0.400564	0	1	0	0
HLA-B*50	16	T	0.49425	-0.798153	0.65815	0	1	0	0
HLA-A*23	16	V	0.494	-0.11716	0.0850416	0	0	0	0
HLA-B*50	16	L	0.49375	-0.959748	0.801808	0	1	0	0
HLA-B*38	16	T	0.49375	-0.647591	0.591525	0	1	0	0
HLA-B*55	16	T	0.49375	-0.710958	0.557937	0	0	0	0
HLA-B*67	16	I	0.4935	-0.0879073	0.0921975	0	0	0	0
HLA-C*12	16	T	0.49325	-0.786344	0.55832	0	0	0	0
HLA-C*05	16	L	0.493	-0.452074	0.503142	0	0	0	0
HLA-B*39	16	V	0.493	-0.096027	0.0800792	0	1	0	0
HLA-B*57	16	T	0.493	-0.548154	0.529986	0	1	0	0
HLA-A*30	16	A	0.49275	-0.411731	0.340629	0	1	0	0
HLA-B*54	16	I	0.49275	-0.251128	0.152722	0	0	0	0
HLA-A*03	16	L	0.4925	-0.986923	0.844992	0	1	0	0
HLA-C*06	16	V	0.4925	-0.247327	0.165528	0	0	0	0
HLA-A*23	16	A	0.49225	-0.401483	0.271361	0	0	0	0
HLA-B*46	16	V	0.492	-0.119389	0.0890482	0	0	0	0
HLA-B*08	16	I	0.49175	-0.47453	0.190385	0	1	0	0
HLA-B*08	16	T	0.49175	-0.734337	0.569739	0	1	0	0
HLA-C*08	16	I	0.4915	-0.277554	0.237433	0	0	0	0
HLA-C*14	16	T	0.4915	-0.700737	0.58746	0	0	0	0
HLA-A*30	16	I	0.49125	-0.226454	0.156835	0	1	0	0
HLA-B*54	16	L	0.49125	-0.847786	0.66152	0	0	0	0
HLA-C*14	16	L	0.49075	-0.849851	0.750261	0	0	0	0
HLA-A*68	16	T	0.49075	-0.727782	0.591671	0	1	0	0
HLA-B*44	16	L	0.4905	-0.792573	0.774867	0	0	0	0
HLA-B*58	16	L	0.49025	-0.994496	0.910558	0	1	0	0
HLA-C*16	16	V	0.49025	-0.0818803	0.0939606	0	1	0	0
HLA-B*44	16	T	0.48975	-0.781518	0.607154	0	0	0	0
HLA-B*73	16	A	0.4895	-0.258558	0.185589	0	1	0	0
HLA-A*26	16	L	0.4895	-0.874693	0.797036	0	1	0	0
HLA-C*12	16	L	0.4895	-1.03185	0.743466	0	0	0	0
HLA-C*14	16	V	0.4895	-0.165056	0.0862408	0	0	0	0
HLA-B*39	16	T	0.48925	-0.42708	0.47446	0	1	0	0
HLA-B*73	16	T	0.48925	-0.4571	0.357734	0	1	0	0
HLA-A*23	16	L	0.489	-0.759227	0.648088	0	0	0	0
HLA-C*08	16	L	0.489	-0.99983	0.799024	0	0	0	0
HLA-A*23	16	T	0.489	-0.503845	0.435871	0	0	0	0
HLA-B*07	16	T	0.489	-0.71361	0.621766	0	0	0	0
HLA-B*41	16	I	0.4885	-0.153999	0.113328	0	1	0	0
HLA-B*48	16	L	0.4885	-0.9607	0.919809	0	1	0	0
HLA-B*35	16	T	0.4885	-0.807169	0.574371	0	0	0	0
HLA-A*03	16	T	0.48775	-0.8274	0.664638	0	1	0	0
HLA-B*50	16	A	0.4875	-0.556934	0.355347	0	1	0	0
HLA-C*14	16	A	0.48725	-0.44043	0.277268	0	0	0	0
HLA-B*54	16	T	0.48675	-0.791671	0.537997	0	0	0	0
HLA-A*11	16	A	0.48625	-0.574483	0.49524	0	1	0	0
HLA-B*55	16	L	0.48625	-0.74159	0.814955	0	0	0	0
HLA-B*58	16	V	0.48625	-0.345535	0.135828	0	1	0	0
HLA-C*03	16	I	0.486	-0.356967	0.208827	0	0	0	0
HLA-B*40	16	V	0.486	-0.271262	0.192318	0	1	0	0
HLA-A*29	16	T	0.486	-0.628587	0.454094	0	0	0	0
HLA-A*01	16	V	0.48575	-0.198736	0.117359	0	0	0	0
HLA-C*04	16	T	0.48575	-0.835119	0.540193	0	0	0	0
HLA-A*01	16	L	0.4855	-1.07146	0.738094	0	0	0	0
HLA-A*33	16	L	0.4855	-1.00251	0.820034	0	1	0	0
HLA-B*44	16	A	0.485	-0.55655	0.337392	0	0	0	0
HLA-A*29	16	A	0.48475	-0.477958	0.276858	0	0	0	0
HLA-B*37	16	L	0.48425	-1.04026	0.854678	0	1	0	0
HLA-B*15	16	L	0.484	-0.962985	0.662113	0	0	0	0
HLA-C*08	16	T	0.48375	-0.837236	0.576184	0	0	0	0
HLA-A*03	16	V	0.4825	-0.26856	0.144786	0	1	0	0
HLA-B*44	16	V	0.48225	-0.189469	0.136666	0	0	0	0
HLA-C*04	16	V	0.48225	-0.199843	0.136369	0	0	0	0
HLA-A*26	16	I	0.482	-0.456749	0.19158	0	1	0	0
HLA-C*07	16	V	0.482	-0.351669	0.159345	0	1	0	0
HLA-B*35	16	V	0.48175	-0.245508	0.120708	0	0	0	0
HLA-B*38	16	I	0.481	-0.35208	0.137572	0	1	0	0
HLA-B*48	16	V	0.48075	-0.233438	0.148042	0	1	0	0
HLA-B*50	16	I	0.48	-0.338178	0.241392	0	1	0	0
[truncated: 16,260 more rows]
