# Supplementary material for: Sequence diversity of hepatitis D virus in Mongolia
Source: Front Med (Lausanne). 2023 Mar 13;10:1108543. doi: 10.3389/fmed.2023.1108543 (PMC10077969; doi:10.3389/fmed.2023.1108543)
Supplement: Supplementary file 3 [file Table_3.xlsx]

## Sheet: true HLA-type
Suppl. Table 3 HAMDetector scores with correct assigned HLA-Type
allele	position	replacement	posterior_p	log_odds_lower_95	log_odds_upper_95	fisher_p	in_predicted_epitope	n_replacement_total	n_replacement_with_hla
HLA-B*37	101	E	1	1.33974	4.77143	0	1	0	0
HLA-A*68	81	I	0.98075	0.00435319	4.5328	0	1	0	0
HLA-A*33	15	D	0.968	-0.00859808	3.6215	0	1	0	0
HLA-B*51	182	H	0.9435	-0.122627	4.92091	0	1	0	0
HLA-A*33	83	A	0.942	-0.0995421	5.34567	0	1	0	0
HLA-B*48	25	R	0.93275	-0.0805867	3.30496	0	1	0	0
HLA-C*07	149	T	0.92775	-0.0637087	2.71	0	1	0	0
HLA-B*37	100	E	0.9265	-0.102517	2.54824	0	1	0	0
HLA-B*40	116	T	0.9155	-0.158	2.48165	0	1	0	0
HLA-A*01	100	E	0.912	-0.114206	2.28888	0	1	0	0
HLA-A*33	9	K	0.9105	-0.139477	4.30565	0	1	0	0
HLA-B*54	81	I	0.88575	-0.17183	2.51098	0	1	0	0
HLA-A*33	16	I	0.8855	-0.1075	2.84778	0	1	0	0
HLA-B*54	49	L	0.86975	-0.170103	3.71069	0	1	0	0
HLA-A*33	81	I	0.86925	-0.262799	2.4011	0	1	0	0
HLA-C*07	8	K	0.869	-0.163235	2.3826	0	1	0	0
HLA-B*50	116	N	0.86875	-0.3614	4.87592	0	1	0	0
HLA-B*48	112	K	0.8565	-0.120154	2.24041	0	1	0	0
HLA-A*33	97	E	0.85475	-0.366744	3.89507	0	1	0	0
HLA-B*58	191	G	0.854	-0.28329	3.29047	0	1	0	0
HLA-B*08	113	N	0.852	-0.320629	4.76583	0	1	0	0
HLA-C*04	132	K	0.847	-0.427081	3.82063	0	1	0	0
HLA-B*13	32	K	0.846	-0.222816	2.27981	0	1	0	0
HLA-C*04	170	D	0.84075	-0.438919	3.80249	0	1	0	0
HLA-A*33	83	T	0.8405	-0.454619	3.89707	0	1	0	0
HLA-B*58	81	I	0.83675	-0.316345	2.31426	0	1	0	0
HLA-C*07	37	T	0.8365	-0.434747	2.59839	0	1	0	0
HLA-A*33	88	K	0.83475	-0.421611	3.99699	0	1	0	0
HLA-B*27	139	G	0.83375	-0.273986	4.84352	0	1	0	0
HLA-B*54	198	L	0.83225	-0.221468	3.25559	0	1	0	0
HLA-B*15	170	D	0.82975	-0.498729	3.27884	0	1	0	0
HLA-A*31	34	T	0.82775	-0.42134	3.92319	0	1	0	0
HLA-B*13	151	D	0.82625	-0.410618	3.80108	0	1	0	0
HLA-C*07	112	K	0.825	-0.181642	1.40141	0	1	0	0
HLA-A*33	19	E	0.82475	-0.40893	3.84408	0	1	0	0
HLA-B*51	34	V	0.8245	-0.372276	3.5449	0	1	0	0
HLA-B*51	85	S	0.8235	-0.491958	3.37207	0	1	0	0
HLA-B*51	88	G	0.822	-0.305906	2.68357	0	1	0	0
HLA-A*03	37	T	0.82125	-0.410982	3.17065	0	1	0	0
HLA-B*40	109	Q	0.82125	-0.480517	3.66134	0	1	0	0
HLA-A*68	172	R	0.82025	-0.407581	3.49278	0	1	0	0
HLA-B*08	116	R	0.816	-0.432189	3.86833	0	1	0	0
HLA-B*13	81	V	0.80875	-0.37099	2.07371	0	1	0	0
HLA-B*54	148	S	0.808	-0.317056	2.86215	0	1	0	0
HLA-B*40	32	R	0.80725	-0.277825	2.66893	0	1	0	0
HLA-C*07	159	Q	0.79775	-0.641461	3.19883	0	1	0	0
HLA-B*27	182	H	0.7975	-0.414459	3.52378	0	1	0	0
HLA-A*31	191	T	0.79525	-0.279199	2.39038	0	1	0	0
HLA-A*02	149	A	0.7935	-0.424182	2.79379	0	1	0	0
HLA-C*07	170	N	0.7935	-0.230586	1.55105	0	1	0	0
HLA-B*54	180	S	0.79125	-0.127645	2.26224	0	1	0	0
HLA-B*13	116	T	0.78975	-0.371148	2.3423	0	1	0	0
HLA-C*07	116	N	0.78775	-0.767737	2.98134	0	1	0	0
HLA-B*15	198	L	0.78725	-0.292197	1.9504	0	1	0	0
HLA-C*08	149	P	0.78625	-0.224317	1.9251	0	1	0	0
HLA-B*35	184	E	0.7845	-0.331449	2.50319	0	1	0	0
HLA-A*24	49	P	0.782	-0.46801	2.1576	0	1	0	0
HLA-C*07	191	G	0.782	-0.523587	2.14635	0	1	0	0
HLA-C*07	32	K	0.7815	-0.332106	1.63707	0	1	0	0
HLA-A*31	100	R	0.77925	-0.412661	2.8507	0	1	0	0
HLA-B*15	90	S	0.77525	-0.306159	2.45067	0	1	0	0
HLA-C*07	188	I	0.77475	-0.273581	1.98416	0	1	0	0
HLA-B*51	37	I	0.77	-0.365438	2.15777	0	1	0	0
HLA-B*35	148	S	0.7685	-0.407689	2.37558	0	1	0	0
HLA-B*13	116	R	0.76775	-0.633695	2.69939	0	1	0	0
HLA-B*15	202	A	0.76525	-0.18453	1.9079	0	1	0	0
HLA-A*68	139	K	0.764	-0.526998	2.73489	0	1	0	0
HLA-C*04	139	K	0.763	-0.117387	3.29104	0	0	0	0
HLA-B*40	101	D	0.76	-0.584907	2.57629	0	1	0	0
HLA-B*40	100	R	0.75875	-0.525227	2.4771	0	1	0	0
HLA-C*07	113	N	0.7585	-0.749532	2.83962	0	1	0	0
HLA-B*13	112	K	0.75825	-0.227495	1.70054	0	1	0	0
HLA-B*15	113	R	0.7565	-0.474811	2.40216	0	1	0	0
HLA-C*08	198	I	0.75575	-0.362553	2.58703	0	1	0	0
HLA-B*15	172	R	0.755	-0.67796	2.518	0	1	0	0
HLA-A*33	192	L	0.75475	-0.372434	2.36767	0	1	0	0
HLA-A*31	121	R	0.7525	-0.522505	2.60216	0	1	0	0
HLA-B*35	149	A	0.7465	-0.441454	2.53664	0	1	0	0
HLA-B*15	172	L	0.74475	-0.545227	2.44072	0	1	0	0
HLA-C*04	46	E	0.744	-0.155908	1.79442	0	1	0	0
HLA-B*13	15	E	0.7435	-0.524455	2.61124	0	1	0	0
HLA-A*02	15	E	0.743	-0.116888	1.97258	0	0	0	0
HLA-B*51	184	E	0.742	-0.364358	2.23025	0	1	0	0
HLA-A*26	81	V	0.74175	-0.468809	2.33967	0	1	0	0
HLA-B*13	27	A	0.741	-0.473512	2.5027	0	1	0	0
HLA-B*51	170	N	0.7375	-0.311773	1.81531	0	1	0	0
HLA-B*55	180	A	0.7375	-0.277901	2.3293	0	1	0	0
HLA-C*07	93	G	0.7365	-0.297664	1.66317	0	1	0	0
HLA-A*24	22	N	0.7355	-0.232733	1.32252	0	1	0	0
HLA-A*33	134	A	0.733	-0.545718	2.26206	0	1	0	0
HLA-B*55	156	G	0.727	-0.737384	3.08063	0	1	0	0
HLA-B*48	192	H	0.726	-0.411127	2.00445	0	1	0	0
HLA-B*37	47	D	0.72575	-0.207749	1.52063	0	1	0	0
HLA-A*31	3	Q	0.724	-0.807863	2.91457	0	1	0	0
HLA-B*51	49	P	0.722	-0.551342	2.26113	0	1	0	0
HLA-B*35	149	T	0.72125	-0.467042	2.0172	0	1	0	0
HLA-B*54	198	M	0.721	-0.806502	3.25819	0	1	0	0
HLA-B*07	203	N	0.721	-0.74184	2.80647	0	1	0	0
HLA-B*58	192	L	0.72025	-0.494314	2.20152	0	1	0	0
HLA-A*68	32	R	0.72	-0.359654	2.65423	0	1	0	0
HLA-A*03	61	G	0.72	-0.78912	3.08641	0	1	0	0
HLA-B*37	189	T	0.72	-0.404807	1.74419	0	1	0	0
HLA-A*33	8	G	0.71925	-0.831472	2.72158	0	1	0	0
HLA-B*50	112	S	0.719	-0.821164	3.06897	0	1	0	0
HLA-A*33	192	H	0.719	-0.410918	1.82506	0	1	0	0
HLA-B*38	49	A	0.71875	-0.718855	3.14873	0	1	0	0
HLA-A*31	139	R	0.71875	-0.320635	2.15949	0	1	0	0
HLA-B*13	76	A	0.7185	-0.455425	2.53252	0	1	0	0
HLA-B*38	47	D	0.71825	-0.163637	2.9874	0	1	0	0
HLA-B*54	64	G	0.71825	-0.79876	2.84125	0	1	0	0
HLA-A*33	18	V	0.7175	-0.84048	2.87488	0	1	0	0
HLA-B*50	33	N	0.71725	-0.852854	3.07236	0	1	0	0
HLA-A*68	83	F	0.71725	-0.654622	2.96223	0	1	0	0
HLA-A*33	84	R	0.71675	-0.510977	2.30068	0	1	0	0
HLA-A*26	23	E	0.71625	-0.92181	2.77844	0	1	0	0
HLA-B*48	9	H	0.7155	-0.853094	2.90742	0	1	0	0
HLA-B*37	16	I	0.71525	-0.42548	1.67002	0	1	0	0
HLA-B*57	191	S	0.71525	-0.180289	3.52707	0	1	0	0
HLA-B*50	131	G	0.715	-0.819121	2.97749	0	1	0	0
HLA-A*33	100	K	0.7145	-0.86636	2.77958	0	1	0	0
HLA-B*37	23	E	0.71425	-0.913592	2.81477	0	1	0	0
HLA-B*55	170	I	0.714	-0.744217	3.27156	0	1	0	0
HLA-B*13	42	I	0.71375	-0.916362	2.71432	0	1	0	0
HLA-A*26	22	G	0.7135	-0.909863	2.88732	0	1	0	0
HLA-B*55	158	E	0.7135	-0.8465	3.03598	0	1	0	0
HLA-B*48	158	S	0.713	-0.838082	3.02184	0	1	0	0
HLA-B*58	76	M	0.71275	-0.773273	2.72795	0	1	0	0
HLA-A*33	86	G	0.71275	-0.470488	2.19323	0	1	0	0
HLA-B*54	170	S	0.7125	-0.440403	2.43136	0	1	0	0
HLA-C*08	170	S	0.712	-0.466781	1.87542	0	1	0	0
HLA-A*03	90	H	0.71175	-0.756583	2.84352	0	1	0	0
HLA-A*68	158	S	0.71175	-0.782646	3.0476	0	1	0	0
HLA-A*33	173	S	0.7115	-0.879234	2.85534	0	1	0	0
HLA-B*50	22	G	0.71125	-0.86279	2.96716	0	1	0	0
HLA-B*55	159	R	0.711	-0.829931	3.11033	0	1	0	0
HLA-A*30	149	S	0.71075	-0.794374	3.09106	0	1	0	0
HLA-A*68	180	V	0.71075	-0.766001	2.9874	0	1	0	0
HLA-B*35	37	T	0.71025	-0.199978	2.7901	0	0	0	0
HLA-B*13	18	V	0.70975	-0.858524	2.69141	0	1	0	0
HLA-B*15	170	N	0.70975	-0.318796	1.52917	0	1	0	0
HLA-B*13	173	S	0.70975	-0.90547	2.88554	0	1	0	0
HLA-B*55	173	S	0.70975	-0.811294	3.11275	0	1	0	0
HLA-A*31	182	A	0.70975	-0.843296	2.77024	0	1	0	0
HLA-C*01	198	L	0.70975	-0.0963567	2.15181	0	0	0	0
HLA-B*40	121	R	0.7095	-0.633838	2.19706	0	1	0	0
HLA-A*31	173	E	0.7095	-0.824425	2.90205	0	1	0	0
HLA-B*55	80	D	0.70925	-0.821854	3.19239	0	1	0	0
HLA-A*31	93	G	0.70925	-0.335384	2.07059	0	1	0	0
HLA-B*55	71	T	0.709	-0.81182	2.89092	0	1	0	0
HLA-A*26	90	F	0.709	-0.883402	2.94133	0	1	0	0
HLA-B*39	180	A	0.709	-0.259298	3.69384	0	1	0	0
HLA-B*08	180	V	0.709	-0.814591	2.92765	0	1	0	0
HLA-B*35	198	M	0.709	-0.849304	2.76644	0	1	0	0
HLA-A*33	3	Q	0.70875	-0.889434	2.83305	0	1	0	0
HLA-B*08	42	I	0.70875	-0.946181	3.02427	0	1	0	0
HLA-A*03	135	A	0.70875	-0.812478	2.91459	0	1	0	0
HLA-A*33	33	N	0.7085	-0.847406	2.63478	0	1	0	0
HLA-B*08	90	F	0.708	-0.864155	2.8647	0	1	0	0
HLA-A*26	112	E	0.708	-0.12586	3.65932	0	0	0	0
HLA-B*55	76	S	0.7075	-0.695537	2.89644	0	1	0	0
HLA-B*55	90	P	0.7075	-0.748419	3.04407	0	1	0	0
HLA-C*04	144	A	0.7075	-0.881059	2.82523	0	1	0	0
HLA-B*35	154	L	0.7075	-0.861466	2.61221	0	1	0	0
HLA-A*11	158	S	0.7075	-0.944354	2.77668	0	1	0	0
HLA-B*58	15	D	0.707	-0.670372	1.95928	0	1	0	0
HLA-B*08	112	S	0.707	-0.749713	3.04665	0	1	0	0
HLA-B*54	154	L	0.70675	-0.757317	3.00452	0	1	0	0
HLA-B*13	198	K	0.70675	-0.861473	2.6966	0	1	0	0
HLA-A*31	10	A	0.70625	-0.792586	2.70675	0	1	0	0
HLA-B*08	149	T	0.70625	-0.405646	2.41155	0	1	0	0
HLA-C*04	49	A	0.70575	-0.892786	2.87608	0	1	0	0
HLA-B*56	149	S	0.70575	-0.783719	3.28241	0	1	0	0
HLA-A*68	15	D	0.7055	-0.552007	2.00658	0	1	0	0
HLA-A*68	73	K	0.7055	-0.254674	1.83819	0	1	0	0
HLA-B*13	117	G	0.70525	-0.913516	2.75578	0	1	0	0
HLA-B*15	173	E	0.70525	-0.956288	2.73409	0	1	0	0
HLA-B*08	22	G	0.705	-0.858324	2.88194	0	1	0	0
HLA-A*03	23	E	0.705	-0.852429	2.85623	0	1	0	0
HLA-A*26	42	I	0.705	-0.849647	2.84858	0	1	0	0
HLA-A*68	16	A	0.70475	-0.422105	2.29494	0	1	0	0
HLA-A*31	22	C	0.7045	-0.852152	2.99289	0	1	0	0
HLA-A*33	25	K	0.7045	-0.501174	2.22909	0	1	0	0
HLA-A*02	28	D	0.7045	-0.759031	2.6142	0	1	0	0
HLA-A*26	43	R	0.7045	-0.264763	1.83494	0	1	0	0
HLA-A*31	139	L	0.70425	-0.82686	2.81453	0	1	0	0
HLA-A*03	139	Q	0.704	-0.848909	2.93301	0	1	0	0
HLA-C*07	23	A	0.7035	-0.691593	2.34236	0	1	0	0
HLA-A*31	142	G	0.7035	-0.865939	2.85387	0	1	0	0
HLA-A*23	49	A	0.703	-0.756685	3.23969	0	1	0	0
HLA-B*07	123	G	0.703	-0.78464	2.77629	0	1	0	0
HLA-A*31	123	G	0.70275	-0.833608	2.76904	0	1	0	0
HLA-A*33	73	R	0.7025	-0.312903	2.07248	0	1	0	0
HLA-A*33	159	P	0.7025	-0.526877	2.25506	0	1	0	0
HLA-A*11	22	E	0.70225	-0.621313	2.04266	0	1	0	0
HLA-A*30	41	K	0.70225	-0.721554	3.1639	0	1	0	0
HLA-B*13	149	S	0.70225	-0.9428	2.8543	0	1	0	0
HLA-A*33	87	R	0.702	-0.894175	2.7115	0	1	0	0
HLA-A*11	116	S	0.702	-0.336514	1.41761	0	1	0	0
HLA-B*56	158	P	0.702	-0.744996	3.38093	0	1	0	0
HLA-A*30	90	F	0.70125	-0.797208	3.19851	0	1	0	0
HLA-A*68	22	A	0.70075	-0.764591	3.02628	0	1	0	0
HLA-B*58	200	L	0.70075	-0.785708	2.91698	0	1	0	0
HLA-A*33	156	G	0.7005	-0.84123	2.96804	0	1	0	0
HLA-A*33	9	H	0.70025	-0.894319	2.73496	0	1	0	0
HLA-A*30	42	I	0.69975	-0.791803	3.02047	0	1	0	0
HLA-A*11	64	D	0.69975	-0.592298	2.4279	0	1	0	0
HLA-B*48	105	K	0.6995	-0.831263	2.77464	0	1	0	0
HLA-B*40	135	G	0.69925	-0.959838	2.61921	0	1	0	0
HLA-A*02	151	D	0.69925	-0.835172	2.49001	0	1	0	0
HLA-C*08	182	A	0.69925	-0.849083	2.71778	0	1	0	0
HLA-B*35	155	F	0.6985	-0.808056	2.84199	0	1	0	0
HLA-B*48	9	G	0.69825	-0.549153	2.03293	0	1	0	0
HLA-C*16	81	I	0.69825	-0.455757	2.40378	0	1	0	0
HLA-B*07	202	D	0.69825	-0.784958	2.83969	0	1	0	0
HLA-C*04	159	S	0.69775	-0.808492	2.4038	0	1	0	0
HLA-C*08	182	S	0.69775	-0.930817	2.67115	0	1	0	0
HLA-A*23	22	G	0.6975	-0.733942	3.22497	0	1	0	0
HLA-A*26	41	K	0.6975	-0.872793	2.81289	0	1	0	0
HLA-B*48	10	A	0.69675	-0.805465	2.60114	0	1	0	0
HLA-B*07	81	I	0.69675	-0.59099	1.68657	0	1	0	0
HLA-A*33	131	G	0.69675	-0.865648	2.69856	0	1	0	0
HLA-A*33	80	D	0.6965	-0.901891	2.79079	0	1	0	0
HLA-B*40	22	A	0.69625	-0.961109	2.75939	0	1	0	0
HLA-B*38	123	G	0.696	-0.777678	3.30045	0	1	0	0
HLA-B*40	83	F	0.69575	-0.928175	2.74236	0	1	0	0
HLA-B*51	83	Y	0.6955	-0.924071	2.79048	0	1	0	0
HLA-B*37	28	A	0.69525	-0.882337	2.74691	0	1	0	0
HLA-B*40	81	V	0.69525	-0.476611	1.51612	0	1	0	0
HLA-C*04	131	R	0.69525	-0.397584	1.88514	0	1	0	0
HLA-C*04	149	P	0.69525	-0.324116	1.4379	0	1	0	0
HLA-B*35	180	V	0.69525	-0.920589	2.73482	0	1	0	0
HLA-A*68	16	I	0.6945	-0.440584	1.8447	0	1	0	0
HLA-A*33	22	D	0.6945	-0.496888	2.25033	0	1	0	0
HLA-B*27	112	Q	0.69425	-0.702699	3.18256	0	1	0	0
HLA-B*13	28	A	0.69375	-0.907973	2.61453	0	1	0	0
HLA-A*31	101	D	0.69375	-0.659286	2.31469	0	1	0	0
HLA-B*13	80	D	0.6935	-0.877549	2.8324	0	1	0	0
HLA-B*13	48	H	0.693	-0.592354	2.08103	0	1	0	0
HLA-B*27	105	K	0.693	-0.683679	3.32267	0	1	0	0
HLA-A*11	173	E	0.693	-0.989944	2.61551	0	1	0	0
HLA-A*31	16	L	0.69275	-0.862572	2.5931	0	1	0	0
HLA-B*51	128	G	0.6925	-0.880807	2.48571	0	1	0	0
HLA-B*51	34	S	0.69225	-0.867324	2.5846	0	1	0	0
HLA-B*55	81	V	0.69225	-0.513169	2.17731	0	1	0	0
HLA-B*37	37	L	0.692	-0.914314	2.63485	0	1	0	0
HLA-A*02	34	A	0.69175	-0.815329	2.39386	0	1	0	0
HLA-B*46	155	F	0.69175	-0.73516	3.26626	0	1	0	0
HLA-C*07	9	G	0.69125	-0.596088	1.73607	0	1	0	0
HLA-C*07	189	T	0.69125	-0.4602	1.66936	0	1	0	0
HLA-A*11	18	D	0.691	-1.0018	2.73557	0	1	0	0
HLA-B*37	44	I	0.691	-0.862173	2.6726	0	1	0	0
HLA-A*30	158	P	0.691	-0.691877	3.17858	0	1	0	0
HLA-B*48	203	N	0.691	-0.908397	2.74116	0	1	0	0
HLA-B*40	34	S	0.6905	-0.907734	2.55833	0	1	0	0
HLA-B*08	37	I	0.6905	-0.528423	2.09941	0	1	0	0
HLA-B*18	37	I	0.6905	-0.358735	2.82944	0	1	0	0
HLA-A*33	77	N	0.69025	-0.921189	2.64633	0	1	0	0
HLA-B*58	77	N	0.69025	-0.8791	2.7148	0	1	0	0
HLA-A*03	40	R	0.69	-0.848742	2.82031	0	1	0	0
HLA-B*40	16	L	0.68975	-0.897396	2.7041	0	1	0	0
HLA-B*39	182	S	0.68975	-0.6212	3.27987	0	1	0	0
HLA-B*51	90	P	0.6895	-0.92329	2.69984	0	1	0	0
HLA-B*08	41	K	0.68925	-0.893358	2.94359	0	1	0	0
HLA-B*15	200	L	0.68925	-0.934459	2.65552	0	1	0	0
HLA-B*54	49	S	0.6885	-0.764042	2.91139	0	1	0	0
HLA-B*15	117	S	0.6885	-0.907868	2.68955	0	1	0	0
HLA-C*07	4	P	0.68775	-0.692006	1.87645	0	1	0	0
HLA-B*40	107	D	0.68775	-0.919438	2.57009	0	1	0	0
HLA-A*11	158	E	0.68775	-1.02865	2.54224	0	1	0	0
HLA-A*26	191	T	0.68775	-0.573358	1.96817	0	1	0	0
HLA-C*08	203	N	0.68775	-0.912677	2.71537	0	1	0	0
HLA-B*51	78	R	0.6875	-0.33611	1.61715	0	1	0	0
HLA-A*11	23	S	0.68725	-0.942479	2.60117	0	1	0	0
HLA-A*31	32	R	0.68675	-0.517793	2.05986	0	1	0	0
HLA-A*33	117	S	0.68625	-0.957222	2.88557	0	1	0	0
HLA-B*40	149	T	0.6855	-0.497583	1.67614	0	1	0	0
HLA-A*32	159	R	0.68525	-0.69236	3.0619	0	1	0	0
HLA-A*30	159	Q	0.68525	-0.805562	2.94939	0	1	0	0
HLA-B*54	54	V	0.685	-0.369791	2.18344	0	1	0	0
HLA-A*31	97	E	0.68475	-0.958205	2.30733	0	1	0	0
HLA-B*27	18	D	0.68425	-0.754675	3.53575	0	1	0	0
HLA-C*07	27	A	0.68425	-0.668042	1.97343	0	1	0	0
HLA-C*07	37	L	0.68425	-0.989055	2.52502	0	1	0	0
HLA-A*11	22	C	0.684	-0.978038	2.54572	0	1	0	0
HLA-B*56	170	N	0.684	-0.311366	2.31308	0	1	0	0
HLA-B*51	48	N	0.68375	-0.620191	2.20127	0	1	0	0
HLA-B*55	172	R	0.68325	-0.865892	2.45504	0	1	0	0
HLA-C*07	39	K	0.68225	-0.870522	2.31372	0	1	0	0
HLA-B*41	159	R	0.6815	-0.719368	2.93388	0	1	0	0
HLA-A*68	174	I	0.68125	-0.26016	1.82015	0	1	0	0
HLA-B*15	192	Q	0.68125	-0.239663	1.13171	0	1	0	0
HLA-C*07	9	Q	0.681	-0.948634	2.44297	0	1	0	0
HLA-B*41	158	E	0.6805	-0.666694	3.16881	0	1	0	0
HLA-C*07	23	E	0.68025	-0.994217	2.44742	0	1	0	0
HLA-B*40	73	R	0.68	-0.374287	1.65637	0	1	0	0
HLA-A*11	159	R	0.68	-1.07811	2.5553	0	1	0	0
HLA-B*40	21	I	0.67975	-0.979911	2.61734	0	1	0	0
HLA-A*02	148	S	0.67975	-0.673626	1.60665	0	1	0	0
HLA-B*50	159	Q	0.67975	-0.920966	2.37592	0	1	0	0
HLA-A*30	37	I	0.6795	-0.453967	2.25523	0	1	0	0
HLA-C*07	192	R	0.6795	-0.214582	1.07233	0	1	0	0
HLA-B*58	159	Q	0.67925	-1.00308	2.36739	0	1	0	0
HLA-C*07	158	S	0.679	-0.96054	2.38052	0	1	0	0
HLA-B*37	121	V	0.6785	-0.950569	2.58966	0	1	0	0
HLA-B*55	91	G	0.67825	-0.478086	2.22018	0	1	0	0
HLA-A*03	180	S	0.67825	-0.293873	1.46997	0	1	0	0
HLA-A*02	32	R	0.67775	-0.474545	1.29222	0	1	0	0
HLA-A*03	151	D	0.67775	-0.774284	2.37209	0	1	0	0
HLA-A*11	71	T	0.6775	-0.942975	2.45514	0	1	0	0
HLA-B*15	93	A	0.67725	-0.928545	2.49644	0	1	0	0
HLA-A*24	116	T	0.67725	-0.172883	1.7797	0	0	0	0
HLA-B*38	132	K	0.67725	-0.767405	2.70259	0	1	0	0
HLA-B*48	149	P	0.677	-0.356647	1.50064	0	1	0	0
HLA-A*32	158	E	0.67675	-0.729396	3.11233	0	1	0	0
HLA-C*07	158	E	0.67675	-1.02588	2.43196	0	1	0	0
HLA-C*07	42	I	0.6765	-1.06323	2.47142	0	1	0	0
HLA-B*50	83	T	0.67575	-0.906789	2.50196	0	1	0	0
HLA-A*24	24	K	0.675	-1.01803	2.45115	0	1	0	0
HLA-B*48	109	Q	0.675	-0.893573	2.25825	0	1	0	0
HLA-A*31	116	S	0.675	-0.418403	1.62426	0	1	0	0
HLA-A*31	8	K	0.67475	-0.545282	1.70066	0	1	0	0
HLA-C*07	25	R	0.67475	-0.533878	1.45112	0	1	0	0
HLA-C*01	9	S	0.6745	-0.0960215	1.52351	0	0	0	0
HLA-B*56	198	L	0.6745	-0.415778	2.35527	0	1	0	0
HLA-A*33	184	D	0.67425	-0.507621	2.05039	0	1	0	0
HLA-A*26	116	N	0.674	-1.06881	2.29225	0	1	0	0
HLA-A*31	192	H	0.674	-0.497098	1.50938	0	1	0	0
HLA-B*07	41	V	0.67375	-0.78643	2.47155	0	1	0	0
HLA-C*07	7	K	0.67275	-0.295564	1.3207	0	1	0	0
HLA-A*68	188	I	0.67275	-0.49137	1.90813	0	1	0	0
HLA-A*02	88	G	0.6725	-0.197268	2.16841	0	0	0	0
HLA-C*07	90	F	0.6725	-1.07408	2.38142	0	1	0	0
HLA-B*54	116	A	0.672	-0.268355	1.90181	0	1	0	0
HLA-B*08	116	N	0.67175	-0.921776	2.36996	0	1	0	0
HLA-A*30	116	N	0.67125	-0.924012	2.48353	0	1	0	0
HLA-A*26	127	K	0.67125	-0.1993	3.20702	0	0	0	0
HLA-B*51	144	I	0.67125	-0.400618	1.56624	0	1	0	0
HLA-B*56	159	P	0.67125	-0.456142	2.61666	0	1	0	0
HLA-C*07	159	R	0.67125	-1.07441	2.43906	0	1	0	0
HLA-A*02	202	S	0.67075	-0.372394	1.26359	0	1	0	0
HLA-A*33	184	G	0.6705	-0.554182	1.72589	0	1	0	0
HLA-C*04	189	R	0.67	-0.529321	1.95037	0	1	0	0
HLA-C*07	90	H	0.66975	-1.07728	2.3988	0	1	0	0
HLA-A*02	149	P	0.66975	-0.368694	1.01191	0	1	0	0
HLA-B*55	95	S	0.6695	-0.750608	2.44729	0	1	0	0
HLA-C*07	135	G	0.66925	-1.01646	2.50638	0	1	0	0
HLA-B*35	170	S	0.66925	-0.603503	1.68123	0	1	0	0
HLA-B*13	124	R	0.669	-0.166829	1.39681	0	1	0	0
HLA-C*07	131	K	0.66875	-0.474405	1.56309	0	1	0	0
HLA-C*08	144	I	0.66875	-0.431603	1.65132	0	1	0	0
HLA-B*48	198	I	0.6685	-0.62541	2.00519	0	1	0	0
HLA-C*07	16	L	0.66775	-1.00838	2.57704	0	1	0	0
HLA-B*40	49	L	0.6675	-0.79329	1.7561	0	1	0	0
HLA-C*07	106	S	0.6675	-0.988754	2.31514	0	1	0	0
HLA-C*04	34	V	0.667	-0.89794	2.14875	0	1	0	0
HLA-B*40	88	G	0.667	-0.679262	1.84046	0	1	0	0
HLA-B*40	113	K	0.667	-0.856238	2.31254	0	1	0	0
HLA-B*27	12	S	0.66675	-0.658703	2.54031	0	1	0	0
HLA-B*51	139	K	0.66625	-0.264547	2.05994	0	0	0	0
HLA-C*07	182	S	0.66625	-1.04498	2.55559	0	1	0	0
HLA-B*13	44	I	0.666	-0.858502	2.60604	0	1	0	0
HLA-A*24	203	N	0.666	-1.08792	2.57109	0	1	0	0
HLA-C*07	40	R	0.6655	-1.00141	2.36801	0	1	0	0
HLA-A*32	116	N	0.66525	-0.885003	2.50857	0	1	0	0
HLA-A*33	159	Q	0.66525	-0.999354	2.37066	0	1	0	0
HLA-B*15	159	Q	0.665	-0.997439	2.32279	0	1	0	0
HLA-B*54	85	S	0.66475	-0.878722	2.29302	0	1	0	0
HLA-B*41	116	N	0.6645	-0.864975	2.52193	0	1	0	0
HLA-C*07	200	L	0.6645	-0.996217	2.28988	0	1	0	0
HLA-C*07	117	G	0.664	-1.0272	2.5309	0	1	0	0
HLA-B*35	172	Q	0.664	-0.70379	2.19997	0	1	0	0
HLA-B*48	8	R	0.6635	-0.128869	1.9923	0	0	0	0
HLA-C*07	117	S	0.6635	-0.998735	2.30712	0	1	0	0
HLA-A*11	121	S	0.6635	-0.296964	1.14669	0	1	0	0
HLA-B*07	144	I	0.6635	-0.395762	1.84204	0	1	0	0
HLA-B*44	170	D	0.6635	-0.30181	3.08378	0	0	0	0
HLA-B*27	127	K	0.66325	-0.825279	2.75508	0	1	0	0
HLA-A*68	116	R	0.663	-0.952777	2.33496	0	1	0	0
HLA-A*33	172	Q	0.663	-0.688131	2.1807	0	1	0	0
HLA-C*07	38	R	0.6625	-0.742556	1.8811	0	1	0	0
HLA-A*68	15	Q	0.66225	-0.807826	2.36607	0	1	0	0
HLA-A*31	90	L	0.66225	-0.483109	2.19127	0	1	0	0
HLA-B*41	159	Q	0.662	-0.807065	2.71441	0	1	0	0
HLA-C*07	24	K	0.6615	-1.04864	2.50783	0	1	0	0
HLA-A*02	34	T	0.66075	-0.958695	2.29008	0	1	0	0
HLA-A*26	37	I	0.66075	-0.584328	1.76511	0	1	0	0
HLA-B*49	144	A	0.66075	-0.615828	3.21517	0	1	0	0
HLA-C*07	144	A	0.66075	-1.10539	2.55149	0	1	0	0
HLA-B*54	84	E	0.66025	-0.787108	2.35288	0	1	0	0
HLA-C*04	191	S	0.66025	-0.425274	1.38528	0	1	0	0
HLA-C*07	112	S	0.66	-1.06205	2.51123	0	1	0	0
HLA-B*37	83	A	0.65975	-0.974881	2.2108	0	1	0	0
HLA-B*48	121	I	0.65975	-0.863009	2.21312	0	1	0	0
HLA-B*37	127	K	0.65975	-0.957449	2.26361	0	1	0	0
HLA-A*31	41	V	0.6595	-0.86861	2.08303	0	1	0	0
HLA-A*31	109	Q	0.6595	-1.03788	2.16919	0	1	0	0
HLA-B*37	135	K	0.65925	-0.736788	1.98586	0	1	0	0
HLA-B*40	48	H	0.659	-0.737061	1.8427	0	1	0	0
HLA-A*26	198	I	0.65875	-0.559971	1.79529	0	1	0	0
HLA-C*07	81	A	0.6585	-1.00531	2.31442	0	1	0	0
HLA-C*08	155	P	0.6585	-0.770168	2.16152	0	1	0	0
HLA-A*30	42	R	0.658	-0.679362	2.4249	0	1	0	0
HLA-A*30	155	P	0.658	-0.627308	2.60749	0	1	0	0
HLA-A*32	159	Q	0.658	-0.778867	2.52418	0	1	0	0
HLA-B*07	36	R	0.6575	-0.815629	2.32869	0	1	0	0
HLA-C*07	41	K	0.6575	-1.02937	2.38076	0	1	0	0
HLA-B*08	155	P	0.6575	-0.749387	2.4425	0	1	0	0
HLA-B*48	101	D	0.65725	-0.769871	1.77926	0	1	0	0
HLA-B*27	121	S	0.65725	-0.20327	2.05593	0	1	0	0
HLA-B*50	131	Q	0.65725	-0.744684	2.40927	0	1	0	0
HLA-A*24	192	Q	0.65725	-0.265406	0.983697	0	1	0	0
HLA-A*23	23	A	0.657	-0.552982	2.48731	0	1	0	0
HLA-C*07	93	N	0.657	-1.1109	2.51297	0	1	0	0
HLA-A*31	121	I	0.6565	-0.872915	2.16379	0	1	0	0
HLA-A*68	132	K	0.6565	-0.969514	2.21331	0	1	0	0
HLA-B*13	19	E	0.656	-0.890444	2.14215	0	1	0	0
HLA-A*33	135	E	0.656	-0.49117	2.06999	0	1	0	0
HLA-C*07	123	G	0.65575	-1.10884	2.29633	0	1	0	0
HLA-A*24	21	I	0.6555	-1.04062	2.49066	0	1	0	0
HLA-A*68	170	D	0.655	-0.299786	2.63332	0	0	0	0
HLA-B*37	37	V	0.65475	-0.36481	1.54733	0	1	0	0
HLA-B*48	116	A	0.65475	-0.357694	1.44149	0	1	0	0
HLA-A*68	8	R	0.65375	-0.617526	1.74226	0	1	0	0
HLA-B*50	23	G	0.65375	-0.582014	2.27119	0	1	0	0
HLA-C*07	127	E	0.65375	-0.983761	2.29844	0	1	0	0
HLA-A*31	36	R	0.6535	-0.80159	2.07549	0	1	0	0
HLA-A*01	95	S	0.65325	-0.967538	2.01156	0	1	0	0
HLA-A*31	33	E	0.653	-0.267873	1.37215	0	1	0	0
HLA-A*33	34	A	0.6525	-0.851789	2.27802	0	1	0	0
HLA-C*03	116	T	0.65225	-0.196423	1.58802	0	0	0	0
HLA-B*51	90	L	0.652	-0.514597	2.01246	0	1	0	0
HLA-B*37	15	Q	0.6515	-0.921383	2.18612	0	1	0	0
HLA-B*48	11	R	0.65125	-0.902737	2.07196	0	1	0	0
HLA-A*33	116	S	0.65125	-0.426678	1.39911	0	1	0	0
HLA-B*08	27	I	0.651	-0.77601	2.42023	0	1	0	0
HLA-B*37	49	P	0.651	-0.781944	1.89545	0	1	0	0
HLA-A*26	73	R	0.651	-0.427289	1.80362	0	1	0	0
HLA-B*13	43	K	0.65075	-0.330368	1.50393	0	1	0	0
HLA-A*26	116	T	0.65075	-0.702381	1.85035	0	1	0	0
HLA-B*07	83	A	0.6505	-0.945558	2.17867	0	1	0	0
HLA-B*37	191	T	0.65025	-0.696726	1.475	0	1	0	0
HLA-A*33	84	E	0.65	-0.928515	2.09951	0	1	0	0
HLA-A*11	88	G	0.64975	-0.751653	1.88038	0	1	0	0
HLA-C*07	180	V	0.64975	-1.20774	2.40627	0	1	0	0
HLA-C*06	101	E	0.6495	-0.244104	1.77529	0	0	0	0
HLA-A*11	124	R	0.6495	-0.232913	1.05446	0	1	0	0
HLA-A*31	11	R	0.64925	-0.796283	1.94895	0	1	0	0
HLA-C*07	18	E	0.64925	-0.874748	2.21955	0	1	0	0
HLA-B*37	131	Q	0.64925	-0.872221	2.06229	0	1	0	0
HLA-A*26	159	S	0.64925	-1.00536	2.26223	0	1	0	0
HLA-C*07	74	P	0.649	-1.0174	2.28687	0	1	0	0
HLA-B*51	127	K	0.649	-1.03841	2.11174	0	1	0	0
HLA-A*31	91	G	0.6485	-0.57433	1.75648	0	1	0	0
HLA-A*33	95	S	0.6485	-0.972236	2.02128	0	1	0	0
HLA-A*24	23	G	0.648	-0.681321	1.99562	0	1	0	0
HLA-B*15	116	A	0.648	-0.321355	1.40076	0	1	0	0
HLA-B*37	116	S	0.648	-0.497873	1.31277	0	1	0	0
HLA-C*07	139	L	0.648	-1.03827	2.37024	0	1	0	0
HLA-B*55	159	P	0.64775	-0.558134	1.79373	0	1	0	0
HLA-C*07	36	K	0.64725	-0.959239	2.27233	0	1	0	0
HLA-B*40	84	G	0.64725	-0.628227	1.83984	0	1	0	0
HLA-C*08	148	P	0.64725	-0.415291	1.73424	0	1	0	0
HLA-B*37	16	T	0.647	-0.842564	1.92616	0	1	0	0
HLA-B*58	16	T	0.647	-0.89222	2.06551	0	1	0	0
HLA-B*18	81	I	0.647	-0.586823	2.06364	0	1	0	0
HLA-A*24	83	T	0.647	-0.40112	2.26132	0	0	0	0
HLA-A*30	116	R	0.6465	-0.942302	2.23941	0	1	0	0
HLA-B*55	149	I	0.6465	-0.777905	2.14064	0	1	0	0
HLA-A*33	189	R	0.6465	-0.519503	1.88978	0	1	0	0
HLA-B*40	22	N	0.64625	-0.337089	1.25694	0	1	0	0
HLA-C*03	83	A	0.646	-0.458585	2.0173	0	0	0	0
HLA-B*40	63	R	0.64575	-0.262044	2.63507	0	0	0	0
HLA-B*07	198	I	0.64575	-0.570326	2.08541	0	1	0	0
HLA-B*07	28	D	0.6455	-0.80124	2.32448	0	1	0	0
HLA-B*54	78	R	0.6455	-0.423153	1.67613	0	1	0	0
HLA-A*31	37	V	0.64525	-0.35439	1.49371	0	1	0	0
HLA-B*37	172	Q	0.64525	-0.785128	1.99442	0	1	0	0
HLA-B*54	121	K	0.645	-0.440187	1.8006	0	1	0	0
HLA-B*55	54	V	0.64475	-0.344242	1.84876	0	1	0	0
HLA-C*04	112	R	0.6445	-0.405117	1.38604	0	1	0	0
HLA-B*37	148	R	0.6445	-0.301343	1.27957	0	1	0	0
HLA-A*26	116	R	0.64375	-0.977347	2.26585	0	1	0	0
HLA-A*24	135	V	0.64375	-0.373077	2.09681	0	0	0	0
HLA-A*01	6	P	0.6435	-0.220053	2.5258	0	0	0	0
HLA-C*03	8	R	0.64325	-0.210975	1.33947	0	0	0	0
HLA-B*48	34	A	0.64325	-0.248699	3.07192	0	0	0	0
HLA-B*37	135	V	0.64325	-1.02427	2.20827	0	1	0	0
HLA-A*29	192	L	0.643	-0.632762	2.29573	0	1	0	0
HLA-C*06	16	I	0.64275	-0.140309	1.58447	0	0	0	0
HLA-A*02	49	A	0.64275	-1.14649	2.31853	0	1	0	0
HLA-A*02	54	V	0.64225	-0.468738	1.34948	0	1	0	0
HLA-A*31	135	E	0.64225	-0.558364	1.71803	0	1	0	0
HLA-B*27	139	K	0.64225	-0.816018	2.19986	0	1	0	0
HLA-A*01	135	V	0.642	-0.300858	2.67218	0	0	0	0
HLA-B*07	148	S	0.64175	-0.733224	1.94297	0	1	0	0
HLA-C*15	41	V	0.6415	-0.221638	2.70839	0	0	0	0
HLA-B*15	88	K	0.6415	-1.04573	2.13092	0	1	0	0
HLA-A*68	134	A	0.6415	-0.824487	1.87581	0	1	0	0
HLA-A*02	28	A	0.64125	-1.14214	2.28489	0	1	0	0
HLA-A*11	151	G	0.64125	-1.00507	2.24932	0	1	0	0
HLA-A*31	73	R	0.641	-0.431495	1.464	0	1	0	0
HLA-A*26	155	P	0.641	-0.825553	2.17226	0	1	0	0
HLA-C*04	172	R	0.641	-0.423557	2.08448	0	0	0	0
HLA-B*40	28	D	0.64075	-0.930618	1.84594	0	1	0	0
HLA-A*30	112	E	0.64075	-0.789977	2.24364	0	1	0	0
HLA-B*13	42	R	0.6405	-0.982803	2.00854	0	1	0	0
HLA-A*33	180	S	0.6405	-0.380994	1.30535	0	1	0	0
HLA-B*15	124	K	0.64	-0.231642	1.08833	0	1	0	0
HLA-A*33	121	I	0.63975	-0.830942	2.08005	0	1	0	0
HLA-C*06	83	T	0.6395	-0.420843	2.09967	0	0	0	0
HLA-B*41	131	Q	0.6395	-0.575661	2.74484	0	1	0	0
HLA-A*31	39	R	0.63925	-0.908994	2.02173	0	1	0	0
HLA-B*44	132	K	0.63925	-0.282465	2.555	0	0	0	0
HLA-C*07	149	V	0.63925	-0.509347	1.51814	0	1	0	0
HLA-A*33	15	Q	0.639	-0.917894	2.20771	0	1	0	0
HLA-C*07	19	Q	0.639	-1.02771	2.16052	0	1	0	0
HLA-C*07	109	E	0.639	-1.07534	2.20958	0	1	0	0
HLA-A*01	101	E	0.63875	-0.803094	1.41414	0	1	0	0
HLA-B*15	121	I	0.6385	-0.926711	1.91598	0	1	0	0
HLA-A*11	184	D	0.6385	-0.694222	1.74907	0	1	0	0
HLA-C*01	148	S	0.63825	-0.247096	1.73706	0	0	0	0
HLA-B*44	172	R	0.63825	-0.423111	2.16974	0	0	0	0
HLA-B*58	73	R	0.638	-0.480461	1.76362	0	1	0	0
HLA-B*40	134	T	0.6375	-0.834174	2.03736	0	1	0	0
HLA-B*58	192	H	0.6375	-0.579017	1.527	0	1	0	0
HLA-A*02	44	I	0.63725	-1.09147	2.1321	0	1	0	0
HLA-B*58	88	K	0.63725	-0.329105	2.46553	0	0	0	0
HLA-A*02	93	G	0.637	-0.0949203	1.42561	0	0	0	0
HLA-B*07	27	A	0.63675	-0.713171	1.87953	0	1	0	0
HLA-B*51	149	V	0.63675	-0.468198	1.67991	0	1	0	0
HLA-A*31	34	V	0.6365	-0.955404	2.09033	0	1	0	0
HLA-A*02	39	R	0.6365	-0.337971	2.06939	0	0	0	0
HLA-C*01	127	K	0.6365	-0.368618	2.03907	0	0	0	0
HLA-B*49	37	T	0.63625	-0.728877	2.33186	0	1	0	0
HLA-B*13	121	K	0.63625	-0.60386	1.46365	0	1	0	0
HLA-B*46	149	A	0.63625	-0.680767	2.13424	0	1	0	0
HLA-A*11	170	N	0.63625	-0.117747	1.41695	0	0	0	0
HLA-B*15	15	Q	0.636	-0.245559	2.2452	0	0	0	0
HLA-B*07	78	R	0.636	-0.461889	1.53791	0	1	0	0
HLA-A*68	191	T	0.636	-0.570741	1.71131	0	1	0	0
HLA-A*02	180	S	0.63575	-0.0846128	1.15866	0	0	0	0
HLA-B*08	37	T	0.6355	-0.954669	2.01291	0	1	0	0
HLA-A*31	9	K	0.63525	-0.914517	2.00352	0	1	0	0
HLA-A*11	191	E	0.635	-0.246141	1.85358	0	0	0	0
HLA-A*31	192	A	0.635	-0.841885	1.99583	0	1	0	0
HLA-B*13	27	I	0.63475	-0.821875	1.96934	0	1	0	0
HLA-A*33	36	R	0.6345	-0.912372	2.1588	0	1	0	0
HLA-A*02	47	D	0.63425	-0.309769	0.834421	0	1	0	0
HLA-B*51	151	D	0.63425	-0.972708	2.05538	0	1	0	0
HLA-B*37	8	K	0.634	-0.194969	1.61858	0	0	0	0
HLA-A*33	139	G	0.634	-1.00456	1.90033	0	1	0	0
HLA-B*37	25	K	0.63375	-0.739514	1.83291	0	1	0	0
HLA-B*27	113	R	0.6335	-0.706735	2.24558	0	1	0	0
HLA-C*08	34	A	0.633	-1.0096	2.32564	0	1	0	0
HLA-B*51	81	I	0.63225	-0.717622	1.21255	0	1	0	0
HLA-A*01	84	E	0.63225	-0.960574	2.02722	0	1	0	0
HLA-A*30	148	S	0.63225	-0.680411	2.11858	0	1	0	0
HLA-B*48	192	A	0.63225	-0.86201	2.00655	0	1	0	0
HLA-B*40	8	R	0.632	-0.182591	1.63303	0	0	0	0
HLA-C*08	6	P	0.63175	-0.250141	2.35802	0	0	0	0
HLA-B*37	39	R	0.63175	-0.290048	2.36686	0	0	0	0
HLA-B*37	121	S	0.63175	-0.312647	1.12807	0	1	0	0
HLA-A*02	58	L	0.6315	-0.723689	1.67579	0	1	0	0
HLA-A*03	90	S	0.6315	-0.560119	1.88046	0	1	0	0
HLA-B*58	149	P	0.6315	-0.422606	1.2363	0	1	0	0
HLA-C*08	202	S	0.6315	-0.466042	1.52335	0	1	0	0
HLA-B*40	27	L	0.63125	-0.672336	1.94569	0	1	0	0
HLA-B*15	192	A	0.63125	-0.950508	1.76507	0	1	0	0
HLA-A*26	192	S	0.63125	-0.76096	2.01164	0	1	0	0
HLA-A*24	58	I	0.631	-0.807687	1.54995	0	1	0	0
HLA-A*11	28	E	0.63075	-0.873927	1.98645	0	1	0	0
HLA-B*35	182	T	0.63075	-0.909515	2.06192	0	1	0	0
HLA-A*31	83	A	0.6305	-1.11489	2.0317	0	1	0	0
HLA-A*11	117	A	0.6305	-1.00636	2.03385	0	1	0	0
HLA-B*07	172	L	0.6305	-0.797075	1.97484	0	1	0	0
HLA-B*18	191	E	0.6305	-0.566844	2.29834	0	1	0	0
HLA-B*07	170	N	0.63025	-0.5251	1.4687	0	1	0	0
HLA-B*40	36	R	0.63	-0.929329	1.87116	0	1	0	0
HLA-B*48	159	S	0.63	-0.979648	2.12011	0	1	0	0
HLA-B*13	73	R	0.62975	-0.463627	1.47406	0	1	0	0
HLA-A*03	38	R	0.6295	-0.72289	1.85978	0	1	0	0
HLA-A*30	86	G	0.62875	-0.547481	2.09258	0	1	0	0
HLA-C*06	100	E	0.6285	-0.189831	1.27554	0	0	0	0
HLA-B*58	15	Q	0.62825	-0.900358	2.05809	0	1	0	0
HLA-B*37	22	N	0.62825	-0.336077	1.16875	0	1	0	0
HLA-B*51	84	E	0.62825	-0.849753	1.90492	0	1	0	0
HLA-B*37	113	K	0.62825	-0.898211	2.06504	0	1	0	0
HLA-B*35	180	A	0.62825	-0.610577	1.29467	0	1	0	0
HLA-A*24	12	S	0.628	-0.376464	1.86696	0	0	0	0
HLA-A*23	58	I	0.628	-0.590799	2.16287	0	1	0	0
HLA-A*31	112	R	0.628	-0.40589	1.23714	0	1	0	0
HLA-B*15	113	N	0.628	-1.13169	2.05968	0	1	0	0
HLA-B*50	46	E	0.6275	-0.332359	1.45685	0	1	0	0
HLA-C*15	85	S	0.6275	-0.255795	2.46196	0	0	0	0
HLA-A*11	180	T	0.6275	-0.32612	1.00935	0	1	0	0
HLA-B*27	9	G	0.62675	-0.565117	1.92964	0	1	0	0
HLA-A*68	33	D	0.62675	-0.357101	1.829	0	1	0	0
HLA-B*07	41	L	0.62675	-0.740967	1.87617	0	1	0	0
HLA-B*37	84	E	0.62675	-0.802438	1.88362	0	1	0	0
HLA-B*27	192	S	0.62675	-0.594187	2.40159	0	1	0	0
HLA-B*07	43	K	0.6265	-0.411135	1.75277	0	1	0	0
HLA-B*58	49	P	0.62625	-0.808073	1.83408	0	1	0	0
HLA-B*13	113	K	0.62625	-0.972061	2.12817	0	1	0	0
HLA-B*35	192	R	0.62625	-0.252582	1.2143	0	1	0	0
HLA-B*58	192	A	0.626	-0.945368	2.12992	0	1	0	0
HLA-A*68	11	E	0.62575	-0.710366	1.89435	0	1	0	0
HLA-B*27	15	D	0.62575	-0.720554	1.96751	0	1	0	0
HLA-B*50	88	G	0.62575	-0.774989	1.955	0	1	0	0
HLA-A*33	188	I	0.62575	-0.661201	1.4854	0	1	0	0
HLA-B*48	100	R	0.6255	-0.927754	1.90085	0	1	0	0
HLA-C*07	76	A	0.62525	-0.745254	1.73894	0	1	0	0
HLA-A*11	36	R	0.625	-0.939735	1.98802	0	1	0	0
HLA-A*31	159	S	0.625	-0.910237	1.91636	0	1	0	0
HLA-B*48	170	S	0.625	-0.821579	1.57218	0	1	0	0
HLA-A*33	192	A	0.625	-0.944664	1.98042	0	1	0	0
HLA-A*24	198	L	0.625	-0.592694	1.11044	0	1	0	0
HLA-A*68	191	N	0.62475	-0.360595	1.38421	0	1	0	0
HLA-C*07	191	E	0.6245	-0.82787	1.61831	0	1	0	0
HLA-A*11	19	E	0.624	-1.04161	1.95218	0	1	0	0
HLA-C*07	78	R	0.62375	-0.5004	1.26548	0	1	0	0
HLA-A*68	121	R	0.62375	-0.823985	1.88119	0	1	0	0
HLA-B*15	91	G	0.62325	-0.675321	1.52069	0	1	0	0
HLA-A*03	134	A	0.623	-0.815648	1.93399	0	1	0	0
HLA-A*33	16	T	0.6225	-0.936414	1.90728	0	1	0	0
HLA-C*15	88	G	0.6225	-0.18559	1.94192	0	0	0	0
HLA-C*03	32	G	0.62225	-0.295888	1.96444	0	0	0	0
HLA-B*51	12	S	0.622	-0.274327	2.23911	0	0	0	0
HLA-A*11	83	A	0.622	-1.27516	1.84464	0	1	0	0
HLA-C*08	192	A	0.622	-0.923215	1.94061	0	1	0	0
HLA-B*40	121	N	0.62175	-0.281229	1.07008	0	1	0	0
HLA-C*06	182	T	0.62175	-0.349938	1.74976	0	0	0	0
HLA-B*51	41	L	0.6215	-0.811964	1.92624	0	1	0	0
HLA-A*03	159	S	0.62125	-1.06266	2.20863	0	1	0	0
HLA-A*11	32	G	0.621	-0.99756	2.03634	0	1	0	0
HLA-C*01	49	L	0.621	-0.263949	1.57749	0	0	0	0
HLA-B*51	73	K	0.621	-0.497039	1.07551	0	1	0	0
HLA-A*31	191	N	0.621	-0.427194	1.20843	0	1	0	0
HLA-A*02	200	L	0.62075	-1.1124	2.23123	0	1	0	0
HLA-A*33	170	S	0.6205	-0.143773	1.97478	0	0	0	0
HLA-A*33	23	G	0.62025	-0.78785	1.805	0	1	0	0
HLA-B*07	38	R	0.61975	-0.838875	1.73915	0	1	0	0
HLA-B*38	148	S	0.61975	-0.722835	1.87476	0	1	0	0
HLA-B*37	141	E	0.6195	-0.443232	1.25415	0	1	0	0
HLA-A*11	172	R	0.6195	-0.566692	1.57583	0	0	0	0
HLA-A*24	180	A	0.6195	-0.16008	1.25888	0	0	0	0
HLA-B*40	33	E	0.61925	-0.379894	1.08514	0	1	0	0
HLA-B*37	149	I	0.61925	-0.851931	1.9271	0	1	0	0
HLA-C*06	42	R	0.619	-0.337624	1.70801	0	0	0	0
HLA-C*06	113	K	0.619	-0.394569	1.8857	0	0	0	0
HLA-B*56	184	E	0.619	-0.587495	1.97581	0	1	0	0
HLA-A*33	191	G	0.619	-0.974867	1.67172	0	1	0	0
HLA-C*01	172	R	0.61825	-0.488616	1.80963	0	0	0	0
HLA-C*04	188	L	0.61825	-0.404091	1.43492	0	1	0	0
HLA-B*40	86	R	0.618	-0.749222	1.89908	0	1	0	0
HLA-A*31	23	A	0.61775	-0.814549	1.84715	0	1	0	0
HLA-B*54	149	A	0.6175	-0.804767	1.84381	0	1	0	0
HLA-A*31	22	E	0.61725	-0.843716	1.75859	0	1	0	0
HLA-A*30	184	E	0.61675	-0.567494	2.00042	0	1	0	0
HLA-C*07	83	S	0.6165	-0.264487	1.57943	0	0	0	0
HLA-B*08	148	R	0.6165	-0.315889	1.51994	0	1	0	0
HLA-A*02	198	M	0.6165	-1.17744	2.3106	0	1	0	0
HLA-A*26	121	R	0.61625	-0.919188	1.61768	0	1	0	0
HLA-B*48	148	P	0.61625	-0.446392	1.4795	0	1	0	0
HLA-B*40	155	P	0.61625	-0.967399	2.03339	0	1	0	0
HLA-B*13	9	N	0.616	-0.069116	1.8415	0	0	0	0
HLA-B*40	112	R	0.616	-0.468742	1.12266	0	1	0	0
HLA-B*50	139	R	0.616	-0.620388	1.6215	0	1	0	0
HLA-A*31	141	E	0.616	-0.404339	1.50923	0	1	0	0
HLA-A*01	189	T	0.6155	-0.143992	1.72187	0	0	0	0
HLA-A*02	191	G	0.6155	-0.333083	1.47587	0	0	0	0
HLA-C*03	191	G	0.61525	-0.318288	1.70518	0	0	0	0
HLA-B*37	27	I	0.615	-0.964729	1.92896	0	1	0	0
HLA-A*31	112	E	0.615	-1.03156	1.76044	0	1	0	0
HLA-B*48	6	P	0.61475	-0.299049	2.06578	0	0	0	0
HLA-B*54	48	H	0.61475	-0.868158	1.91209	0	1	0	0
HLA-B*56	148	S	0.61475	-0.762582	2.00619	0	1	0	0
HLA-B*08	9	G	0.6145	-0.69102	1.81183	0	1	0	0
HLA-C*04	33	D	0.6145	-0.366399	1.34824	0	1	0	0
HLA-C*16	148	S	0.6145	-0.665879	1.86666	0	1	0	0
HLA-C*03	191	N	0.6145	-0.0962217	1.20671	0	0	0	0
HLA-A*01	83	A	0.61425	-1.11278	1.96306	0	1	0	0
HLA-A*11	33	D	0.614	-0.403114	1.13153	0	1	0	0
HLA-A*68	49	P	0.614	-0.810947	1.8756	0	1	0	0
HLA-B*27	93	D	0.614	-0.674074	1.95398	0	1	0	0
HLA-A*33	34	I	0.61375	-0.840562	1.53858	0	1	0	0
HLA-B*58	47	E	0.61375	-0.472145	1.23611	0	1	0	0
HLA-B*15	39	K	0.6135	-1.03335	2.04456	0	1	0	0
HLA-C*03	116	R	0.6135	-0.419734	1.73715	0	0	0	0
HLA-C*03	139	R	0.61325	-0.159984	1.07709	0	0	0	0
HLA-B*13	172	L	0.61325	-0.922199	1.74672	0	1	0	0
HLA-C*04	27	A	0.613	-0.899686	1.73592	0	1	0	0
HLA-A*24	85	S	0.613	-0.394239	1.80741	0	0	0	0
HLA-A*11	39	R	0.61275	-0.341128	1.81233	0	0	0	0
HLA-C*07	44	L	0.61275	-1.19794	2.1369	0	1	0	0
HLA-A*68	22	E	0.612	-0.880476	1.87164	0	1	0	0
HLA-B*50	84	R	0.61175	-0.747363	1.86556	0	1	0	0
HLA-B*50	8	K	0.6115	-0.736907	1.667	0	1	0	0
HLA-A*11	188	I	0.6115	-0.625538	1.34243	0	1	0	0
HLA-A*31	191	E	0.6115	-0.923168	1.8285	0	1	0	0
HLA-B*50	22	D	0.611	-0.685443	1.80628	0	1	0	0
HLA-B*40	19	Q	0.61075	-1.10563	2.08671	0	1	0	0
HLA-B*50	22	E	0.61075	-0.91728	1.70318	0	1	0	0
HLA-A*02	34	S	0.61075	-1.24038	1.98778	0	1	0	0
HLA-A*68	37	T	0.61075	-0.340088	1.70759	0	0	0	0
HLA-B*37	26	R	0.6105	-0.574154	1.58276	0	1	0	0
HLA-A*33	90	S	0.6105	-0.663504	1.56478	0	1	0	0
HLA-C*15	144	I	0.6105	-0.11273	1.78667	0	0	0	0
HLA-C*03	109	Q	0.61025	-0.493579	1.94206	0	0	0	0
HLA-A*24	116	G	0.61	-0.220208	1.93019	0	0	0	0
HLA-B*51	180	T	0.61	-0.34618	1.01228	0	1	0	0
HLA-B*50	11	E	0.60975	-0.701179	1.87722	0	1	0	0
HLA-A*26	189	R	0.60975	-0.649955	1.67424	0	1	0	0
HLA-C*02	48	H	0.6095	-0.113101	3.6275	0	0	0	0
HLA-B*27	112	E	0.6095	-0.806017	2.12115	0	1	0	0
HLA-B*13	148	S	0.6095	-0.857204	1.51155	0	1	0	0
HLA-A*24	6	P	0.60925	-0.389629	1.74847	0	0	0	0
HLA-B*08	22	S	0.60925	-0.302229	1.43853	0	1	0	0
HLA-A*11	16	A	0.609	-0.71493	1.3718	0	1	0	0
HLA-C*04	43	K	0.609	-0.45825	1.18681	0	1	0	0
HLA-C*06	81	V	0.609	-0.252738	1.0108	0	0	0	0
HLA-C*06	116	N	0.609	-0.604933	1.86096	0	0	0	0
HLA-A*68	159	S	0.609	-1.03832	1.76346	0	1	0	0
HLA-C*07	29	D	0.60875	-0.427214	1.07037	0	1	0	0
HLA-B*40	34	T	0.60875	-1.09161	2.00231	0	1	0	0
HLA-B*15	38	K	0.60875	-0.922289	1.89985	0	1	0	0
HLA-B*55	86	G	0.60875	-0.705735	1.57015	0	1	0	0
HLA-B*57	47	D	0.6085	-0.295279	1.81831	0	1	0	0
HLA-A*03	139	K	0.6085	-1.02957	1.78641	0	1	0	0
HLA-A*24	170	S	0.60825	-0.191745	1.04971	0	0	0	0
HLA-A*68	191	E	0.60825	-0.834903	1.75378	0	1	0	0
HLA-A*02	202	D	0.60825	-1.11385	2.00547	0	1	0	0
HLA-B*13	32	G	0.608	-0.968442	1.7944	0	1	0	0
HLA-C*04	37	T	0.608	-0.422761	1.55826	0	0	0	0
HLA-A*03	93	D	0.60775	-0.839208	1.84959	0	1	0	0
HLA-C*03	27	I	0.60725	-0.301804	1.93329	0	0	0	0
HLA-A*68	58	I	0.60725	-0.770231	1.56573	0	1	0	0
HLA-A*26	78	Q	0.60725	-0.489596	1.58116	0	1	0	0
HLA-A*33	100	R	0.60725	-0.91323	1.77167	0	1	0	0
HLA-C*04	188	I	0.60725	-0.643144	1.40852	0	1	0	0
HLA-C*04	48	N	0.607	-0.816858	1.85517	0	1	0	0
HLA-A*11	121	I	0.607	-1.03592	1.81262	0	1	0	0
HLA-B*15	192	H	0.607	-0.620214	1.24639	0	1	0	0
HLA-C*03	37	I	0.60675	-0.230035	1.33121	0	0	0	0
HLA-A*31	131	R	0.6065	-0.645903	1.52305	0	1	0	0
HLA-B*51	41	V	0.60625	-0.99288	1.81835	0	1	0	0
HLA-A*02	49	S	0.60625	-1.19725	2.15192	0	1	0	0
HLA-A*33	58	L	0.60625	-0.811951	1.86904	0	1	0	0
HLA-A*02	127	E	0.60625	-0.480865	1.88376	0	0	0	0
HLA-A*02	203	D	0.60625	-1.23544	2.1991	0	1	0	0
HLA-C*03	88	K	0.606	-0.456746	1.70321	0	0	0	0
HLA-B*37	48	N	0.60575	-0.823314	1.97716	0	1	0	0
HLA-A*33	11	A	0.6055	-0.790334	1.61669	0	1	0	0
HLA-C*07	48	N	0.60525	-0.28596	1.55433	0	0	0	0
HLA-C*03	97	E	0.60525	-0.515487	1.78057	0	0	0	0
HLA-C*15	112	E	0.60525	-0.330141	1.91226	0	0	0	0
HLA-B*37	22	T	0.605	-0.90488	1.75436	0	1	0	0
HLA-C*03	36	R	0.605	-0.366298	1.94612	0	0	0	0
HLA-B*55	144	V	0.605	-0.255182	1.50023	0	1	0	0
HLA-A*11	184	G	0.605	-0.715271	1.31258	0	1	0	0
HLA-B*08	58	I	0.60475	-0.791515	1.847	0	1	0	0
HLA-A*02	109	E	0.6045	-0.486859	1.68667	0	0	0	0
HLA-B*40	38	K	0.60425	-0.821451	1.76103	0	1	0	0
HLA-B*38	46	E	0.60425	-0.292348	1.27669	0	1	0	0
HLA-A*24	19	E	0.604	-1.06873	1.6516	0	1	0	0
HLA-B*08	112	E	0.604	-0.909056	1.92118	0	1	0	0
HLA-A*31	124	K	0.604	-0.261134	0.899817	0	1	0	0
HLA-A*11	127	E	0.604	-1.12159	1.98321	0	1	0	0
HLA-B*07	159	S	0.6035	-1.09811	1.97319	0	1	0	0
HLA-C*14	81	V	0.60325	-0.190242	1.57346	0	0	0	0
HLA-B*56	149	P	0.60325	-0.452497	1.4597	0	1	0	0
HLA-B*37	73	K	0.603	-0.503494	1.14972	0	1	0	0
HLA-C*07	172	R	0.603	-0.519362	1.63227	0	0	0	0
HLA-A*11	27	I	0.60275	-0.940471	1.82179	0	1	0	0
HLA-B*55	202	S	0.60275	-0.340019	1.71629	0	1	0	0
HLA-B*48	22	E	0.6025	-0.891663	1.73295	0	1	0	0
HLA-C*06	47	D	0.6025	-0.105153	0.880947	0	0	0	0
HLA-B*55	84	R	0.6025	-0.748644	1.78825	0	1	0	0
HLA-A*11	139	G	0.6025	-0.347899	1.7191	0	0	0	0
HLA-B*08	184	E	0.6025	-0.710477	1.59054	0	1	0	0
HLA-A*31	34	I	0.60225	-0.769987	1.6558	0	1	0	0
HLA-B*40	85	P	0.60225	-1.14004	2.05401	0	1	0	0
HLA-B*48	29	E	0.602	-0.458937	1.44825	0	1	0	0
HLA-A*68	48	H	0.602	-0.872039	1.71769	0	1	0	0
HLA-C*01	100	Q	0.60175	-0.132218	1.19977	0	0	0	0
HLA-A*11	116	G	0.60175	-0.9745	1.70211	0	1	0	0
HLA-A*24	27	L	0.6015	-0.862055	1.5114	0	1	0	0
HLA-B*37	32	G	0.6015	-0.999376	1.84548	0	1	0	0
HLA-A*26	58	I	0.6015	-0.842326	1.67029	0	1	0	0
HLA-B*38	191	T	0.6015	-0.642719	1.64823	0	1	0	0
HLA-C*06	15	E	0.60125	-0.320894	1.2269	0	0	0	0
HLA-B*27	48	H	0.60125	-0.16608	2.8543	0	0	0	0
HLA-B*07	86	G	0.601	-0.883845	1.65411	0	1	0	0
HLA-B*52	48	H	0.60075	-0.786907	1.7267	0	1	0	0
HLA-C*03	134	A	0.60075	-0.345773	1.52081	0	0	0	0
HLA-C*07	151	D	0.60075	-1.14795	1.8098	0	1	0	0
HLA-A*01	180	A	0.6005	-0.160551	1.16224	0	0	0	0
HLA-C*15	8	K	0.60025	-0.221419	1.52495	0	0	0	0
HLA-B*08	4	P	0.6	-0.187365	2.2033	0	0	0	0
HLA-B*55	184	D	0.6	-0.646725	1.5825	0	1	0	0
HLA-A*02	8	R	0.59975	-0.260403	1.06207	0	0	0	0
HLA-C*04	16	A	0.59975	-0.153306	1.73199	0	0	0	0
HLA-B*37	64	D	0.59975	-0.858672	1.85505	0	1	0	0
HLA-C*16	116	A	0.59975	-0.233771	1.87396	0	1	0	0
HLA-C*03	63	R	0.5995	-0.388187	1.6817	0	0	0	0
HLA-B*50	9	G	0.59925	-0.790605	1.73424	0	1	0	0
HLA-A*02	88	K	0.59925	-0.526467	1.76145	0	0	0	0
HLA-C*07	116	G	0.59925	-0.919032	1.71343	0	1	0	0
HLA-B*41	149	T	0.59925	-0.554479	1.67595	0	1	0	0
HLA-A*11	155	P	0.59925	-1.04947	1.91694	0	1	0	0
HLA-C*15	3	Q	0.599	-0.446886	1.82892	0	0	0	0
HLA-B*44	139	K	0.599	-0.383592	1.47549	0	0	0	0
HLA-B*15	188	I	0.599	-0.144872	1.35494	0	0	0	0
HLA-A*33	182	T	0.59875	-1.06747	2.03798	0	1	0	0
HLA-B*48	26	R	0.5985	-0.579267	1.56317	0	1	0	0
HLA-B*50	32	R	0.5985	-0.720127	1.77687	0	1	0	0
HLA-A*11	131	Q	0.5985	-0.968754	1.6531	0	1	0	0
HLA-C*06	180	A	0.5985	-0.192437	1.12839	0	0	0	0
HLA-A*68	184	E	0.5985	-0.666198	1.42405	0	1	0	0
HLA-B*15	8	K	0.598	-0.204034	1.29058	0	0	0	0
HLA-A*31	12	G	0.598	-1.00888	1.98796	0	1	0	0
HLA-C*14	84	R	0.598	-0.169262	1.97844	0	0	0	0
HLA-C*07	139	R	0.598	-0.559499	1.09821	0	1	0	0
HLA-B*51	39	R	0.59775	-1.07057	1.65057	0	1	0	0
HLA-A*68	141	E	0.59775	-0.367584	1.54232	0	1	0	0
HLA-A*11	182	H	0.59775	-1.21689	1.77021	0	1	0	0
HLA-A*33	191	E	0.59775	-0.906238	1.76083	0	1	0	0
HLA-B*52	49	P	0.5975	-0.890734	1.83114	0	1	0	0
HLA-B*37	139	R	0.59725	-0.57083	1.24228	0	1	0	0
HLA-B*13	156	G	0.59725	-0.455166	1.73571	0	0	0	0
HLA-C*08	192	L	0.59725	-0.86366	1.65694	0	1	0	0
HLA-B*07	37	M	0.597	-0.78473	1.7836	0	1	0	0
HLA-A*11	15	Q	0.59675	-1.17771	1.73375	0	1	0	0
HLA-A*11	63	K	0.59675	-1.06084	1.94259	0	1	0	0
HLA-C*04	191	T	0.5965	-0.733735	1.30304	0	1	0	0
HLA-A*03	15	D	0.59575	-0.935906	1.54596	0	1	0	0
HLA-B*35	47	E	0.59575	-0.0865971	1.18745	0	0	0	0
HLA-A*11	85	P	0.59575	-1.27425	1.98124	0	1	0	0
HLA-C*14	86	G	0.59575	-0.186177	1.67972	0	0	0	0
HLA-A*26	113	R	0.59575	-0.18297	1.88874	0	0	0	0
HLA-B*54	182	T	0.59575	-1.00368	1.97039	0	1	0	0
HLA-B*15	23	E	0.59525	-0.480579	1.66601	0	0	0	0
HLA-A*02	113	K	0.59525	-0.447814	1.41668	0	0	0	0
HLA-C*15	121	R	0.59525	-0.300516	1.57466	0	0	0	0
HLA-C*04	149	A	0.59525	-0.991878	1.67239	0	1	0	0
HLA-B*51	38	K	0.595	-0.928984	1.83968	0	1	0	0
HLA-C*14	61	G	0.595	-0.337936	1.74163	0	0	0	0
HLA-A*31	172	L	0.595	-0.876479	1.62022	0	1	0	0
HLA-A*03	16	V	0.5945	-0.574113	1.41312	0	1	0	0
HLA-A*24	18	V	0.5945	-0.544531	1.62305	0	0	0	0
HLA-A*02	73	K	0.5945	-0.121232	1.01975	0	0	0	0
HLA-A*02	189	T	0.5945	-0.16246	1.04855	0	0	0	0
HLA-C*07	2	S	0.59425	-1.18277	2.05848	0	1	0	0
HLA-A*31	144	I	0.59425	-0.127705	1.38405	0	0	0	0
HLA-C*07	116	R	0.594	-1.19971	1.70406	0	1	0	0
HLA-B*37	139	E	0.594	-0.732549	1.3316	0	1	0	0
HLA-B*52	32	R	0.59375	-0.766793	1.72445	0	1	0	0
HLA-B*58	83	A	0.59375	-0.559618	1.63433	0	0	0	0
HLA-C*08	191	E	0.59375	-0.264657	1.78445	0	0	0	0
HLA-A*33	29	E	0.5935	-0.5111	1.27992	0	1	0	0
HLA-A*32	121	K	0.5935	-0.474389	1.52673	0	1	0	0
HLA-A*33	139	R	0.5935	-0.621238	1.12761	0	1	0	0
HLA-B*41	32	K	0.59325	-0.578597	1.7947	0	1	0	0
HLA-C*07	88	K	0.59325	-1.16362	1.81977	0	1	0	0
HLA-A*31	184	D	0.59325	-0.817674	1.59096	0	1	0	0
HLA-A*33	4	S	0.593	-0.671629	1.64695	0	1	0	0
HLA-B*13	11	G	0.593	-0.627615	1.4782	0	1	0	0
HLA-C*08	25	R	0.593	-0.201541	1.52374	0	0	0	0
HLA-C*01	39	R	0.593	-0.415682	1.57887	0	0	0	0
HLA-C*01	64	G	0.593	-0.595373	1.62961	0	0	0	0
HLA-C*01	88	R	0.593	-0.262655	1.53157	0	0	0	0
HLA-A*02	100	E	0.593	-0.186936	0.727608	0	0	0	0
HLA-B*08	101	D	0.593	-0.82568	1.79584	0	1	0	0
HLA-B*27	191	R	0.593	-0.690868	1.6477	0	1	0	0
HLA-A*03	170	I	0.59275	-0.452814	1.74659	0	0	0	0
HLA-B*50	16	I	0.5925	-0.616899	1.32609	0	1	0	0
HLA-A*02	19	Q	0.59225	-0.462085	1.52194	0	0	0	0
HLA-A*02	26	K	0.59225	-0.623097	1.31975	0	1	0	0
HLA-B*37	33	D	0.59225	-0.393298	1.13349	0	1	0	0
HLA-C*07	87	K	0.592	-1.30288	2.08891	0	1	0	0
HLA-C*15	182	H	0.592	-0.442367	1.45023	0	0	0	0
HLA-A*02	33	E	0.59175	-0.405564	0.906995	0	1	0	0
HLA-B*48	124	R	0.59175	-0.284901	0.96677	0	1	0	0
HLA-A*31	58	L	0.5915	-0.884306	1.74554	0	1	0	0
HLA-A*26	191	E	0.5915	-0.972279	1.57764	0	1	0	0
HLA-A*11	27	A	0.59125	-1.00338	1.53122	0	1	0	0
HLA-B*51	36	K	0.59125	-1.15439	1.97303	0	1	0	0
HLA-B*15	43	R	0.59125	-0.462871	1.00923	0	1	0	0
HLA-B*48	84	R	0.59125	-0.206614	1.68846	0	0	0	0
HLA-C*08	100	K	0.59125	-0.493344	1.83976	0	0	0	0
HLA-B*51	112	Q	0.59125	-0.464749	1.69904	0	0	0	0
HLA-B*38	198	I	0.59125	-0.706969	1.64934	0	1	0	0
HLA-C*07	11	R	0.591	-1.12585	1.7201	0	1	0	0
HLA-B*15	36	K	0.591	-1.21688	2.03008	0	1	0	0
HLA-A*24	39	K	0.591	-0.438881	1.52627	0	0	0	0
HLA-B*48	172	Q	0.591	-0.922841	1.9889	0	1	0	0
HLA-C*08	184	D	0.591	-0.857088	1.58914	0	1	0	0
HLA-C*03	39	K	0.59075	-0.434672	1.51405	0	0	0	0
HLA-B*15	100	K	0.59075	-0.492201	1.64671	0	0	0	0
HLA-A*01	134	A	0.59075	-0.297088	1.43932	0	0	0	0
HLA-C*01	159	P	0.59075	-0.217319	1.58179	0	0	0	0
HLA-C*07	34	T	0.5905	-0.459822	1.49916	0	0	0	0
HLA-A*01	191	G	0.5905	-0.307242	1.53451	0	0	0	0
HLA-A*68	9	S	0.59025	-0.623929	1.20151	0	1	0	0
HLA-B*37	112	E	0.59025	-1.04814	1.74478	0	1	0	0
HLA-B*41	136	D	0.59025	-0.520887	1.92084	0	1	0	0
HLA-B*38	54	V	0.59	-0.359508	1.39032	0	1	0	0
HLA-A*11	112	Q	0.59	-0.502887	1.72347	0	0	0	0
HLA-C*06	151	D	0.59	-0.438132	1.70368	0	0	0	0
HLA-B*13	61	G	0.58975	-0.534277	1.53855	0	0	0	0
HLA-B*57	192	Q	0.58975	-0.253669	1.38172	0	1	0	0
HLA-C*08	8	R	0.5895	-0.301425	1.18789	0	0	0	0
HLA-B*48	11	E	0.5895	-0.839752	1.644	0	1	0	0
HLA-B*46	37	A	0.5895	-0.485759	1.49309	0	1	0	0
HLA-C*04	76	M	0.5895	-0.527865	1.65925	0	0	0	0
HLA-C*07	12	S	0.58925	-1.07192	1.68429	0	1	0	0
HLA-A*24	41	I	0.58925	-0.27218	1.28358	0	0	0	0
HLA-A*24	42	K	0.58925	-0.515979	1.65835	0	0	0	0
HLA-B*57	43	K	0.58925	-0.343169	1.38999	0	1	0	0
HLA-B*13	90	F	0.58925	-0.522824	1.77681	0	0	0	0
HLA-C*01	182	H	0.58925	-0.5064	1.47863	0	0	0	0
HLA-C*01	158	P	0.589	-0.660619	1.6789	0	0	0	0
HLA-A*24	192	A	0.589	-1.08743	1.70676	0	1	0	0
HLA-A*11	16	T	0.58875	-1.10299	1.73115	0	1	0	0
HLA-B*55	49	P	0.58875	-0.933329	1.69506	0	1	0	0
HLA-A*01	86	R	0.58875	-0.860338	1.79195	0	1	0	0
HLA-B*18	188	I	0.58875	-0.5757	1.81038	0	1	0	0
HLA-A*33	27	L	0.5885	-0.842113	1.59947	0	1	0	0
HLA-B*50	81	V	0.5885	-0.779862	1.3801	0	1	0	0
HLA-A*31	86	R	0.5885	-0.844268	1.87237	0	1	0	0
HLA-C*03	101	D	0.5885	-0.33113	0.934921	0	0	0	0
HLA-C*07	135	E	0.5885	-0.662947	1.34188	0	1	0	0
HLA-A*23	149	T	0.5885	-0.665256	1.53082	0	1	0	0
HLA-B*07	3	Q	0.588	-0.460781	1.67659	0	0	0	0
HLA-B*13	149	V	0.588	-0.676253	1.42239	0	1	0	0
HLA-B*40	198	K	0.588	-0.494211	1.64175	0	0	0	0
HLA-A*11	29	D	0.58775	-0.502191	1.12276	0	1	0	0
HLA-B*40	47	E	0.58775	-0.476947	0.815781	0	1	0	0
HLA-B*35	81	I	0.58775	-0.248548	1.12397	0	0	0	0
HLA-B*38	159	S	0.58775	-1.03903	1.85177	0	1	0	0
HLA-B*40	3	Q	0.5875	-0.517919	1.58353	0	0	0	0
HLA-A*24	37	L	0.5875	-0.6177	1.65436	0	0	0	0
HLA-C*06	39	R	0.5875	-0.459054	1.44545	0	0	0	0
HLA-B*48	113	K	0.5875	-1.1036	1.96403	0	1	0	0
HLA-A*02	9	S	0.58725	-0.189347	0.81941	0	0	0	0
HLA-A*31	9	N	0.58725	-0.417114	0.957272	0	1	0	0
HLA-B*38	121	S	0.58725	-0.295706	1.34725	0	1	0	0
HLA-B*35	142	G	0.58725	-0.480899	1.83993	0	0	0	0
HLA-A*01	149	S	0.58725	-0.568352	1.84183	0	0	0	0
HLA-B*58	191	E	0.58725	-0.972623	1.73626	0	1	0	0
HLA-C*07	97	K	0.587	-0.174174	1.51339	0	0	0	0
HLA-B*40	139	E	0.587	-0.740838	1.25407	0	1	0	0
HLA-B*38	180	T	0.587	-0.334336	1.37673	0	1	0	0
HLA-B*15	41	I	0.58675	-0.902872	1.66345	0	1	0	0
HLA-B*15	42	K	0.58675	-1.17569	2.06043	0	1	0	0
HLA-B*07	49	L	0.5865	-0.934327	1.52387	0	1	0	0
HLA-B*13	158	P	0.5865	-0.518725	1.7293	0	0	0	0
HLA-B*07	124	K	0.58625	-0.312218	1.026	0	1	0	0
HLA-A*24	134	T	0.58625	-0.310312	1.37421	0	0	0	0
HLA-A*01	158	P	0.58625	-0.522954	1.719	0	0	0	0
HLA-A*02	6	S	0.586	-0.503088	1.38758	0	0	0	0
HLA-A*11	24	R	0.586	-1.28181	2.0467	0	1	0	0
HLA-C*06	95	S	0.586	-0.391922	1.62989	0	0	0	0
HLA-B*07	149	A	0.586	-0.9611	1.66864	0	1	0	0
HLA-C*16	180	A	0.586	-0.615506	1.63027	0	1	0	0
HLA-A*33	37	I	0.58575	-0.776027	1.39641	0	1	0	0
HLA-C*03	42	K	0.58575	-0.592343	1.56268	0	0	0	0
HLA-A*33	64	E	0.58575	-0.895417	1.52767	0	1	0	0
HLA-A*24	173	S	0.58575	-0.603428	1.66853	0	0	0	0
HLA-B*54	15	S	0.5855	-0.380237	1.77555	0	0	0	0
HLA-A*02	173	G	0.5855	-0.416257	1.41158	0	0	0	0
HLA-A*68	180	A	0.5855	-0.693644	1.33571	0	1	0	0
HLA-B*40	191	N	0.5855	-0.0927501	1.15812	0	0	0	0
HLA-B*48	87	R	0.585	-0.420585	1.84941	0	0	0	0
HLA-C*07	144	T	0.585	-0.384163	0.858398	0	1	0	0
HLA-B*51	8	K	0.58475	-0.245883	1.18112	0	0	0	0
HLA-C*03	15	D	0.58475	-0.370944	1.01645	0	0	0	0
HLA-B*15	25	K	0.58475	-0.216867	1.31985	0	0	0	0
HLA-B*37	27	A	0.58475	-0.911887	1.58	0	1	0	0
HLA-B*55	148	Q	0.58475	-0.30529	1.17589	0	1	0	0
HLA-B*07	22	D	0.5845	-0.854273	1.40302	0	1	0	0
HLA-A*26	38	K	0.5845	-0.867003	1.60304	0	1	0	0
HLA-B*50	49	P	0.5845	-0.953377	1.70197	0	1	0	0
HLA-C*06	49	P	0.5845	-0.366116	1.10899	0	0	0	0
HLA-B*44	64	G	0.5845	-0.469332	1.94919	0	0	0	0
HLA-C*08	158	S	0.58425	-0.539453	1.70458	0	0	0	0
HLA-B*37	170	I	0.58425	-0.56955	1.75926	0	0	0	0
HLA-B*08	202	A	0.58425	-0.402605	1.18825	0	1	0	0
HLA-A*33	11	E	0.584	-0.938209	1.51672	0	1	0	0
HLA-B*58	19	E	0.584	-1.04706	1.87533	0	1	0	0
HLA-A*01	116	R	0.584	-0.432452	1.54212	0	0	0	0
HLA-B*37	124	R	0.584	-0.29524	0.736705	0	1	0	0
HLA-C*04	155	L	0.584	-0.900497	1.75553	0	1	0	0
HLA-C*07	202	A	0.584	-0.0835872	1.23625	0	0	0	0
HLA-B*46	124	K	0.58375	-0.240705	1.32693	0	1	0	0
HLA-C*07	10	R	0.5835	-1.29023	1.98131	0	1	0	0
HLA-C*04	148	S	0.5835	-0.945087	1.43685	0	1	0	0
HLA-C*12	155	F	0.5835	-0.453815	1.66659	0	0	0	0
HLA-C*01	4	P	0.58325	-0.392992	1.50807	0	0	0	0
HLA-A*68	9	G	0.58325	-0.876743	1.48332	0	1	0	0
HLA-B*44	76	M	0.58325	-0.447357	1.70212	0	0	0	0
HLA-C*04	22	A	0.583	-0.480672	1.55565	0	0	0	0
HLA-A*31	78	Q	0.583	-0.594729	1.29243	0	1	0	0
HLA-A*31	198	K	0.583	-0.455457	1.86753	0	0	0	0
HLA-A*11	4	P	0.58275	-0.360093	1.47631	0	0	0	0
HLA-C*07	9	N	0.58275	-0.397258	0.7943	0	1	0	0
HLA-B*58	11	E	0.58275	-0.864685	1.53378	0	1	0	0
HLA-A*33	12	G	0.58275	-1.21272	1.86141	0	1	0	0
HLA-B*51	96	E	0.58275	-0.464022	1.61925	0	0	0	0
HLA-B*39	131	R	0.58275	-0.47234	1.89285	0	1	0	0
HLA-C*03	4	P	0.5825	-0.369711	1.20036	0	0	0	0
HLA-B*50	73	R	0.5825	-0.506436	1.42235	0	1	0	0
HLA-C*01	112	Q	0.5825	-0.61381	1.58683	0	0	0	0
HLA-C*04	142	G	0.5825	-0.51088	1.65135	0	0	0	0
HLA-B*38	188	V	0.5825	-0.433705	1.43351	0	1	0	0
HLA-A*24	192	S	0.5825	-0.998899	1.56472	0	1	0	0
HLA-A*02	83	S	0.58225	-0.381956	1.08258	0	0	0	0
HLA-C*08	97	E	0.58225	-0.572929	1.52336	0	0	0	0
HLA-C*01	159	R	0.58225	-0.640555	1.64592	0	0	0	0
HLA-B*35	173	G	0.58225	-1.13981	1.81174	0	1	0	0
HLA-C*01	173	S	0.58225	-0.651303	1.58177	0	0	0	0
HLA-C*03	188	I	0.58225	-0.184269	1.19803	0	0	0	0
HLA-A*02	16	V	0.582	-0.150979	0.68905	0	0	0	0
HLA-C*06	24	K	0.582	-0.592764	1.54566	0	0	0	0
HLA-B*13	139	Q	0.582	-0.40296	1.66436	0	0	0	0
HLA-B*58	202	S	0.582	-0.52581	1.3579	0	1	0	0
HLA-B*40	15	D	0.58175	-0.893268	1.29352	0	1	0	0
HLA-B*13	23	S	0.58175	-0.391412	1.74503	0	0	0	0
HLA-B*50	62	D	0.58175	-0.579372	1.45567	0	1	0	0
HLA-A*11	76	S	0.58175	-0.480083	1.50441	0	0	0	0
HLA-A*26	149	V	0.58175	-0.596643	1.47575	0	1	0	0
HLA-C*01	18	V	0.5815	-0.58951	1.67243	0	0	0	0
HLA-B*40	29	D	0.5815	-0.537456	1.04789	0	1	0	0
HLA-B*07	37	V	0.5815	-0.477502	1.1549	0	1	0	0
HLA-C*01	90	P	0.5815	-0.574291	1.42867	0	0	0	0
HLA-C*12	97	S	0.5815	-0.473195	1.54807	0	0	0	0
HLA-A*03	184	E	0.5815	-0.726428	1.44457	0	1	0	0
HLA-A*29	64	G	0.58125	-0.419869	1.72295	0	0	0	0
HLA-A*26	93	D	0.58125	-0.259522	1.56781	0	0	0	0
HLA-A*11	8	K	0.581	-0.290188	0.994399	0	0	0	0
HLA-A*23	22	T	0.581	-0.741873	1.6373	0	1	0	0
HLA-C*03	28	A	0.581	-0.541903	1.56869	0	0	0	0
HLA-B*58	48	N	0.581	-0.936157	1.83231	0	1	0	0
HLA-B*51	61	G	0.581	-0.47482	1.59355	0	0	0	0
HLA-A*11	100	K	0.581	-0.594453	1.63508	0	0	0	0
HLA-C*14	112	Q	0.581	-0.39925	1.7388	0	0	0	0
HLA-A*24	8	G	0.58075	-0.542728	1.43998	0	0	0	0
HLA-A*31	15	D	0.58075	-0.902591	1.41986	0	1	0	0
HLA-A*33	39	K	0.58075	-1.06114	1.81742	0	1	0	0
HLA-B*52	116	T	0.58075	-0.949719	1.46317	0	1	0	0
HLA-A*11	198	L	0.58075	-0.200227	0.923607	0	0	0	0
HLA-C*06	4	S	0.5805	-0.229784	1.25727	0	0	0	0
HLA-A*33	76	M	0.5805	-0.495265	1.53263	0	0	0	0
HLA-A*68	88	R	0.5805	-0.871677	1.64355	0	1	0	0
HLA-A*68	100	E	0.5805	-0.705748	1.18393	0	1	0	0
HLA-C*01	170	N	0.5805	-0.179887	0.927379	0	0	0	0
HLA-C*07	3	R	0.58025	-1.31482	2.04286	0	1	0	0
HLA-A*03	37	I	0.58025	-0.95112	1.45217	0	1	0	0
HLA-A*01	73	R	0.58025	-0.0936286	1.21698	0	0	0	0
HLA-B*51	76	T	0.58025	-0.858066	1.80089	0	1	0	0
HLA-B*07	88	R	0.58025	-0.874331	1.83333	0	1	0	0
HLA-B*51	97	S	0.58025	-0.521404	1.68542	0	0	0	0
HLA-B*51	142	G	0.58025	-0.500645	1.63297	0	0	0	0
HLA-A*23	149	P	0.58025	-0.443076	1.28237	0	1	0	0
HLA-B*37	86	R	0.58	-0.831708	1.65613	0	1	0	0
HLA-B*44	49	A	0.57975	-0.57744	1.60963	0	0	0	0
HLA-B*51	58	I	0.57975	-0.237891	1.33457	0	0	0	0
HLA-A*01	93	K	0.57975	-0.490936	1.59264	0	0	0	0
HLA-B*13	100	E	0.57975	-0.731528	1.11298	0	1	0	0
HLA-A*29	198	L	0.57975	-0.75608	1.31447	0	1	0	0
HLA-B*15	16	L	0.5795	-0.508552	1.64583	0	0	0	0
HLA-B*40	9	Q	0.57925	-0.477686	1.66718	0	0	0	0
HLA-B*15	47	D	0.57925	-0.0908197	0.896825	0	0	0	0
HLA-A*26	64	D	0.57925	-0.920184	1.85275	0	1	0	0
HLA-C*14	101	E	0.57925	-0.220015	1.24164	0	0	0	0
HLA-B*13	121	N	0.57925	-0.303182	0.975097	0	1	0	0
HLA-B*37	155	L	0.57925	-0.924623	1.58375	0	1	0	0
HLA-B*67	170	N	0.57925	-0.423855	1.86231	0	1	0	0
HLA-B*52	22	C	0.579	-0.420941	1.71538	0	0	0	0
HLA-C*03	112	K	0.579	-0.149537	0.726048	0	0	0	0
HLA-C*07	192	A	0.579	-1.03833	1.69019	0	1	0	0
HLA-A*01	202	S	0.579	-0.503651	1.16438	0	1	0	0
HLA-A*24	64	G	0.57875	-0.622049	1.63055	0	0	0	0
HLA-B*15	121	N	0.57875	-0.327528	0.839596	0	1	0	0
HLA-A*24	156	G	0.57875	-0.61924	1.54112	0	0	0	0
HLA-A*26	170	I	0.57875	-0.50882	1.81687	0	0	0	0
HLA-B*48	15	E	0.5785	-0.901379	1.4356	0	1	0	0
HLA-C*15	15	S	0.5785	-0.472261	1.65271	0	0	0	0
HLA-B*15	24	K	0.5785	-0.52324	1.68246	0	0	0	0
HLA-B*50	134	T	0.5785	-0.998195	1.72509	0	1	0	0
HLA-C*06	12	G	0.57825	-0.590495	1.61467	0	0	0	0
HLA-B*40	18	E	0.57825	-1.1288	1.81861	0	1	0	0
HLA-C*04	22	E	0.57825	-0.271078	1.36607	0	0	0	0
HLA-C*04	74	P	0.57825	-0.490585	1.66669	0	0	0	0
HLA-C*07	84	G	0.57825	-0.198818	1.29442	0	0	0	0
HLA-A*26	124	K	0.57825	-0.306383	0.809652	0	1	0	0
HLA-B*51	93	K	0.578	-0.541875	1.42236	0	0	0	0
HLA-B*48	139	R	0.578	-0.160937	1.30563	0	0	0	0
HLA-B*07	180	T	0.578	-0.373896	1.04851	0	1	0	0
HLA-B*55	8	G	0.57775	-0.426364	1.85505	0	0	0	0
HLA-A*68	23	G	0.57775	-0.771368	1.60648	0	1	0	0
HLA-B*40	37	A	0.57775	-0.639825	1.16663	0	1	0	0
HLA-C*06	64	D	0.57775	-0.288361	1.361	0	0	0	0
HLA-A*24	80	D	0.57775	-0.608914	1.55053	0	0	0	0
HLA-C*15	116	S	0.57775	-0.126938	1.22556	0	0	0	0
HLA-B*40	124	K	0.57775	-0.297821	0.704072	0	1	0	0
HLA-B*40	131	K	0.57775	-0.627763	1.25842	0	1	0	0
HLA-C*14	135	A	0.57775	-0.429589	1.75092	0	0	0	0
HLA-B*07	182	T	0.57775	-1.06751	1.88557	0	1	0	0
HLA-B*54	12	E	0.5775	-0.382956	1.60764	0	0	0	0
HLA-A*33	54	V	0.5775	-0.567407	1.19628	0	1	0	0
HLA-A*26	88	R	0.5775	-0.915511	1.75823	0	1	0	0
HLA-C*08	135	V	0.5775	-0.518904	1.39826	0	0	0	0
HLA-B*51	139	Q	0.5775	-0.514814	1.55201	0	0	0	0
HLA-B*51	22	N	0.57725	-0.0842673	1.13864	0	0	0	0
HLA-C*07	121	N	0.57725	-0.322533	0.67349	0	1	0	0
HLA-A*31	136	D	0.57725	-0.729105	1.39053	0	1	0	0
HLA-C*12	173	E	0.57725	-0.524747	1.79199	0	0	0	0
HLA-B*55	18	V	0.577	-0.417943	1.67819	0	0	0	0
HLA-A*24	76	S	0.577	-0.592474	1.42197	0	0	0	0
HLA-B*55	101	E	0.577	-0.216634	1.22376	0	0	0	0
HLA-B*40	117	A	0.577	-1.19584	1.78165	0	1	0	0
HLA-C*07	142	R	0.577	-1.29836	2.06714	0	1	0	0
HLA-B*07	184	G	0.577	-0.75648	1.43012	0	1	0	0
HLA-B*37	188	L	0.577	-0.464433	1.09249	0	1	0	0
HLA-C*04	4	Q	0.57675	-0.42606	1.69205	0	0	0	0
HLA-C*07	16	V	0.57675	-0.554673	0.885683	0	1	0	0
HLA-B*13	24	K	0.57675	-0.458153	1.65544	0	0	0	0
HLA-B*44	81	A	0.57675	-0.429406	1.6144	0	0	0	0
HLA-B*27	81	V	0.57675	-0.80411	1.62759	0	1	0	0
HLA-A*26	112	S	0.57675	-0.470946	1.49423	0	0	0	0
HLA-C*01	113	N	0.57675	-0.580201	1.19309	0	0	0	0
HLA-A*26	148	Q	0.57675	-0.343038	1.03397	0	1	0	0
HLA-A*01	159	P	0.57675	-0.253474	1.28218	0	0	0	0
HLA-B*51	9	T	0.5765	-0.526104	1.57163	0	0	0	0
HLA-B*44	22	E	0.5765	-0.213657	1.45048	0	0	0	0
HLA-A*33	38	K	0.5765	-0.867222	1.71128	0	1	0	0
HLA-B*13	41	K	0.5765	-0.536074	1.70798	0	0	0	0
HLA-A*03	121	K	0.5765	-0.81013	1.41913	0	1	0	0
HLA-C*07	34	S	0.57625	-0.591267	1.40132	0	0	0	0
HLA-C*07	41	L	0.57625	-0.901776	1.52485	0	1	0	0
HLA-A*26	54	V	0.57625	-0.572128	1.20584	0	1	0	0
HLA-C*04	83	F	0.57625	-0.488621	1.62615	0	0	0	0
HLA-A*01	135	R	0.57625	-0.520381	1.59505	0	0	0	0
HLA-B*15	191	E	0.57625	-0.514359	1.20072	0	0	0	0
HLA-B*51	15	S	0.576	-0.444264	1.6584	0	0	0	0
HLA-C*01	41	I	0.576	-0.289144	1.35037	0	0	0	0
HLA-B*40	54	I	0.576	-0.605056	1.19542	0	1	0	0
HLA-A*03	81	V	0.576	-0.826109	1.45627	0	1	0	0
HLA-C*15	97	Q	0.576	-0.408428	1.35725	0	0	0	0
HLA-A*24	112	R	0.576	-0.0977678	0.836387	0	0	0	0
HLA-A*26	116	A	0.576	-0.487835	1.06098	0	1	0	0
HLA-B*15	139	K	0.576	-0.489077	1.28575	0	0	0	0
HLA-C*03	154	L	0.576	-0.560754	1.42668	0	0	0	0
HLA-B*15	189	R	0.576	-0.168081	1.3225	0	0	0	0
HLA-C*01	18	D	0.57575	-0.623576	1.674	0	0	0	0
HLA-C*06	23	E	0.57575	-0.617398	1.46168	0	0	0	0
HLA-A*24	26	R	0.57575	-0.76782	1.217	0	1	0	0
HLA-A*30	93	G	0.57575	-0.525963	1.22037	0	1	0	0
HLA-A*11	135	G	0.57575	-0.531478	1.52558	0	0	0	0
HLA-A*01	182	S	0.57575	-0.551299	1.83724	0	0	0	0
HLA-A*24	16	I	0.5755	-0.189348	0.953052	0	0	0	0
HLA-C*06	18	V	0.5755	-0.628018	1.51572	0	0	0	0
HLA-A*33	22	S	0.5755	-0.383185	0.930436	0	1	0	0
HLA-A*24	25	R	0.5755	-0.834143	1.18406	0	1	0	0
HLA-C*04	81	A	0.5755	-0.468572	1.83042	0	0	0	0
HLA-B*40	159	S	0.5755	-0.486768	1.44218	0	0	0	0
HLA-A*33	180	A	0.5755	-0.681297	1.21098	0	1	0	0
HLA-A*02	36	K	0.57525	-0.487293	1.43633	0	0	0	0
HLA-B*58	100	K	0.57525	-0.485062	1.5976	0	0	0	0
HLA-C*14	135	V	0.57525	-0.466207	1.65519	0	0	0	0
HLA-B*13	8	G	0.575	-0.504176	1.61395	0	0	0	0
HLA-B*58	11	A	0.575	-0.824819	1.4985	0	1	0	0
HLA-A*24	33	N	0.575	-0.533736	1.50536	0	0	0	0
HLA-B*13	46	D	0.575	-0.4194	0.861963	0	1	0	0
HLA-A*31	170	S	0.575	-0.20131	0.956748	0	0	0	0
HLA-B*58	180	S	0.575	-0.110861	0.939885	0	0	0	0
HLA-B*51	198	I	0.575	-0.707467	1.29776	0	1	0	0
HLA-C*06	9	N	0.57475	-0.0982012	0.760385	0	0	0	0
HLA-A*02	11	G	0.57475	-0.191699	0.968094	0	0	0	0
HLA-B*35	22	A	0.57475	-0.542473	1.52119	0	0	0	0
HLA-C*03	49	S	0.57475	-0.552251	1.51869	0	0	0	0
HLA-A*01	83	S	0.57475	-1.01435	1.43792	0	1	0	0
HLA-A*01	121	V	0.57475	-0.430291	1.41828	0	0	0	0
HLA-A*31	134	T	0.57475	-0.962424	1.72376	0	1	0	0
HLA-B*50	148	Q	0.57475	-0.321286	1.10066	0	1	0	0
HLA-A*03	191	T	0.57475	-0.230426	1.31966	0	0	0	0
HLA-A*24	10	A	0.5745	-0.557418	1.46767	0	0	0	0
HLA-C*01	93	N	0.5745	-0.550757	1.51607	0	0	0	0
HLA-C*03	131	G	0.5745	-0.625709	1.52848	0	0	0	0
HLA-C*07	148	P	0.5745	-0.604385	1.20416	0	1	0	0
HLA-A*24	182	S	0.5745	-0.671466	1.67991	0	0	0	0
HLA-A*31	202	D	0.5745	-0.441378	1.6108	0	0	0	0
HLA-A*11	2	G	0.57425	-0.541168	1.62847	0	0	0	0
HLA-B*58	33	N	0.57425	-0.476316	1.55531	0	0	0	0
HLA-C*06	33	N	0.57425	-0.601281	1.48414	0	0	0	0
HLA-C*15	109	Q	0.57425	-0.470102	1.3733	0	0	0	0
HLA-A*24	131	G	0.57425	-0.662651	1.66349	0	0	0	0
HLA-A*02	9	T	0.574	-0.575932	1.39638	0	0	0	0
HLA-C*01	54	V	0.574	-0.120321	1.1242	0	0	0	0
HLA-A*11	93	E	0.574	-0.115713	0.870457	0	0	0	0
HLA-C*04	109	E	0.574	-1.21591	1.98564	0	1	0	0
HLA-B*44	159	S	0.574	-0.489208	1.40818	0	0	0	0
HLA-A*26	202	A	0.574	-0.473377	1.11042	0	1	0	0
HLA-B*40	4	Q	0.57375	-0.515739	1.5831	0	0	0	0
HLA-A*02	23	A	0.57375	-0.388923	1.21417	0	0	0	0
HLA-B*35	49	S	0.57375	-0.429502	1.62489	0	0	0	0
HLA-A*11	93	A	0.57375	-0.583151	1.4036	0	0	0	0
HLA-B*58	134	A	0.57375	-0.256341	1.38116	0	0	0	0
HLA-C*12	141	K	0.57375	-0.0992184	1.29601	0	0	0	0
HLA-A*01	180	V	0.57375	-0.543919	1.62521	0	0	0	0
HLA-A*29	192	S	0.57375	-0.792196	1.56735	0	1	0	0
HLA-A*11	9	S	0.5735	-0.20235	0.799824	0	0	0	0
HLA-C*06	23	S	0.5735	-0.654404	1.49579	0	0	0	0
HLA-C*15	83	A	0.5735	-0.662417	1.47345	0	0	0	0
HLA-C*15	93	K	0.5735	-0.437941	1.54091	0	0	0	0
HLA-A*11	107	D	0.5735	-0.482837	1.62384	0	0	0	0
HLA-A*24	113	R	0.5735	-0.318647	1.18316	0	0	0	0
HLA-B*38	131	K	0.5735	-0.620467	1.41464	0	1	0	0
HLA-B*07	139	L	0.5735	-0.333765	1.47788	0	0	0	0
HLA-B*35	144	A	0.5735	-0.516602	1.63242	0	0	0	0
HLA-C*03	173	E	0.5735	-0.634199	1.48486	0	0	0	0
HLA-B*51	33	D	0.57325	-0.444298	0.939891	0	1	0	0
HLA-C*01	170	I	0.57325	-0.610623	1.49374	0	0	0	0
HLA-B*52	173	E	0.57325	-0.415026	1.72051	0	0	0	0
HLA-B*51	9	Q	0.573	-0.471659	1.63239	0	0	0	0
HLA-B*15	22	C	0.573	-0.56633	1.68192	0	0	0	0
HLA-B*07	117	G	0.573	-0.372691	1.73577	0	0	0	0
HLA-C*01	131	R	0.573	-0.178293	1.01993	0	0	0	0
HLA-C*07	154	P	0.573	-1.36426	1.96628	0	1	0	0
HLA-B*40	34	I	0.57275	-0.930972	1.51417	0	1	0	0
HLA-C*04	41	I	0.57275	-0.313186	1.22407	0	0	0	0
HLA-C*01	135	R	0.57275	-0.451658	1.54185	0	0	0	0
HLA-A*02	192	H	0.57275	-0.19998	0.709703	0	0	0	0
HLA-A*01	93	N	0.5725	-0.438669	1.72695	0	0	0	0
HLA-B*40	116	G	0.5725	-1.0789	1.60354	0	1	0	0
HLA-C*15	128	G	0.5725	-0.507693	1.60944	0	0	0	0
HLA-B*48	155	L	0.5725	-0.934417	1.63126	0	1	0	0
HLA-B*58	159	P	0.5725	-0.924338	1.44944	0	1	0	0
HLA-C*03	170	S	0.5725	-0.302881	0.806952	0	0	0	0
HLA-A*03	189	R	0.5725	-0.72722	1.28992	0	1	0	0
HLA-A*68	202	A	0.5725	-0.431319	1.03255	0	1	0	0
HLA-C*08	26	R	0.57225	-0.658615	1.25705	0	1	0	0
HLA-B*07	42	K	0.57225	-1.17791	1.87655	0	1	0	0
HLA-A*03	62	G	0.57225	-0.391377	1.79883	0	0	0	0
HLA-A*33	136	E	0.57225	-0.742743	1.49694	0	1	0	0
HLA-C*01	141	I	0.57225	-0.545628	1.58993	0	0	0	0
HLA-B*51	144	T	0.57225	-0.439688	0.842832	0	1	0	0
HLA-B*55	170	N	0.57225	-0.680167	1.31018	0	1	0	0
HLA-A*11	172	L	0.57225	-0.31993	1.16732	0	0	0	0
HLA-B*27	8	K	0.572	-0.763865	1.52654	0	1	0	0
HLA-C*07	107	A	0.572	-1.31635	2.02896	0	1	0	0
HLA-C*15	142	G	0.572	-0.524474	1.48996	0	0	0	0
HLA-B*58	170	S	0.572	-0.249891	1.32205	0	0	0	0
HLA-C*01	8	G	0.57175	-0.633352	1.63532	0	0	0	0
HLA-A*31	42	K	0.57175	-1.18871	1.86762	0	1	0	0
HLA-C*14	62	G	0.57175	-0.355006	1.70739	0	0	0	0
HLA-A*01	77	N	0.57175	-0.528876	1.64282	0	0	0	0
HLA-C*07	86	R	0.57175	-0.892211	1.30468	0	1	0	0
HLA-C*03	96	E	0.57175	-0.553555	1.58904	0	0	0	0
HLA-C*15	97	S	0.57175	-0.438026	1.52087	0	0	0	0
HLA-C*01	156	G	0.57175	-0.591185	1.45711	0	0	0	0
HLA-C*03	180	V	0.57175	-0.632676	1.62634	0	0	0	0
HLA-B*55	188	V	0.57175	-0.0754708	1.63482	0	0	0	0
HLA-A*01	198	K	0.57175	-0.540729	1.63737	0	0	0	0
HLA-C*04	9	S	0.5715	-0.176214	0.879151	0	0	0	0
HLA-A*68	29	E	0.5715	-0.462718	1.07961	0	1	0	0
HLA-A*24	93	D	0.5715	-0.326703	1.14922	0	0	0	0
HLA-A*11	116	T	0.5715	-0.971583	1.25917	0	1	0	0
HLA-A*24	142	G	0.5715	-0.625266	1.4884	0	0	0	0
HLA-B*50	192	L	0.5715	-0.211993	1.45679	0	0	0	0
HLA-B*44	198	L	0.5715	-0.166795	1.10942	0	0	0	0
HLA-A*68	4	Q	0.57125	-0.310257	1.76503	0	0	0	0
HLA-C*15	12	E	0.57125	-0.450288	1.63452	0	0	0	0
HLA-A*01	32	K	0.57125	-0.200382	1.00374	0	0	0	0
HLA-B*07	97	E	0.57125	-0.460269	1.36165	0	0	0	0
HLA-C*14	139	Q	0.57125	-0.394839	1.74365	0	0	0	0
HLA-A*03	141	K	0.57125	-0.560915	1.24818	0	1	0	0
HLA-B*54	144	T	0.57125	-0.346553	0.960173	0	1	0	0
HLA-B*46	148	P	0.57125	-0.467733	1.18872	0	1	0	0
HLA-B*15	191	T	0.57125	-0.2381	1.15328	0	0	0	0
HLA-C*06	8	G	0.571	-0.653517	1.58399	0	0	0	0
HLA-B*07	58	L	0.571	-0.96702	1.5382	0	1	0	0
HLA-B*37	93	K	0.571	-0.459683	1.40484	0	0	0	0
HLA-A*11	113	R	0.571	-0.309025	1.16221	0	0	0	0
HLA-B*51	135	A	0.571	-0.565105	1.59835	0	0	0	0
HLA-C*01	149	S	0.571	-0.621489	1.74626	0	0	0	0
HLA-C*01	155	F	0.571	-0.577014	1.45635	0	0	0	0
HLA-B*51	12	E	0.57075	-0.43577	1.57112	0	0	0	0
HLA-B*27	32	R	0.57075	-0.707648	1.39082	0	1	0	0
HLA-B*48	43	R	0.57075	-0.0879255	0.901755	0	0	0	0
HLA-A*23	76	M	0.57075	-0.356973	1.82459	0	0	0	0
HLA-A*03	78	Q	0.57075	-0.54757	1.36894	0	1	0	0
HLA-B*35	83	F	0.57075	-0.526922	1.61832	0	0	0	0
HLA-C*07	105	R	0.57075	-1.24099	2.00666	0	1	0	0
HLA-A*29	117	G	0.57075	-0.390278	1.65601	0	0	0	0
HLA-B*51	141	I	0.57075	-0.516689	1.70232	0	0	0	0
HLA-C*06	173	S	0.57075	-0.73221	1.61572	0	0	0	0
HLA-C*07	15	Q	0.5705	-1.1973	1.6597	0	1	0	0
HLA-A*26	22	N	0.5705	-0.467951	1.02393	0	1	0	0
HLA-A*24	34	S	0.5705	-0.576548	1.45155	0	0	0	0
HLA-B*37	43	R	0.5705	-0.100931	0.927591	0	0	0	0
HLA-B*15	78	Q	0.5705	-0.11961	1.4457	0	0	0	0
HLA-A*33	127	E	0.5705	-1.3467	1.93701	0	1	0	0
HLA-B*37	149	P	0.5705	-0.600042	0.871629	0	1	0	0
HLA-B*13	37	L	0.57025	-0.513883	1.63342	0	0	0	0
HLA-B*37	77	N	0.57025	-0.457467	1.66947	0	0	0	0
HLA-B*58	117	S	0.57025	-0.501729	1.51107	0	0	0	0
HLA-C*06	135	R	0.57025	-0.598392	1.35073	0	0	0	0
HLA-A*24	200	F	0.57025	-1.34949	1.9657	0	1	0	0
HLA-B*55	83	T	0.57	-0.483082	1.33089	0	0	0	0
HLA-B*48	88	K	0.57	-0.531747	1.5454	0	0	0	0
HLA-B*44	90	H	0.57	-0.433479	1.60999	0	0	0	0
HLA-C*15	93	A	0.57	-0.447525	1.47315	0	0	0	0
HLA-A*33	101	D	0.57	-0.984151	1.49709	0	1	0	0
HLA-C*07	128	E	0.57	-1.30015	2.01855	0	1	0	0
HLA-A*11	144	A	0.57	-0.60834	1.48327	0	0	0	0
HLA-B*50	15	E	0.56975	-0.962453	1.45589	0	1	0	0
HLA-A*29	23	S	0.56975	-0.342041	1.6619	0	0	0	0
HLA-C*07	77	D	0.56975	-1.34887	1.93926	0	1	0	0
HLA-A*03	97	K	0.56975	-0.813208	1.48159	0	1	0	0
HLA-C*12	107	D	0.56975	-0.50041	1.57025	0	0	0	0
HLA-C*06	112	S	0.56975	-0.64581	1.49141	0	0	0	0
HLA-B*51	180	A	0.56975	-0.763431	1.13617	0	1	0	0
HLA-C*01	2	G	0.5695	-0.57141	1.41345	0	0	0	0
HLA-B*54	9	T	0.5695	-0.46694	1.5437	0	0	0	0
HLA-B*37	11	R	0.5695	-0.364653	1.10408	0	0	0	0
HLA-B*13	16	I	0.5695	-0.751729	1.09329	0	1	0	0
HLA-B*51	18	D	0.5695	-0.541087	1.60014	0	0	0	0
HLA-B*54	47	E	0.5695	-0.0836358	1.61472	0	0	0	0
HLA-C*06	139	Q	0.5695	-0.60602	1.37697	0	0	0	0
HLA-B*48	141	E	0.5695	-0.592746	1.06618	0	1	0	0
HLA-A*30	198	L	0.5695	-0.669842	1.3534	0	1	0	0
HLA-C*14	18	D	0.56925	-0.435503	1.73324	0	0	0	0
HLA-C*07	80	E	0.56925	-1.44597	2.03793	0	1	0	0
HLA-B*44	106	S	0.56925	-0.425666	1.5517	0	0	0	0
HLA-A*33	121	N	0.56925	-0.363929	0.827618	0	1	0	0
HLA-C*01	158	E	0.56925	-0.647072	1.53751	0	0	0	0
HLA-C*15	170	S	0.56925	-0.23821	1.13203	0	0	0	0
HLA-B*13	12	G	0.569	-1.32786	1.95552	0	1	0	0
HLA-C*04	81	I	0.569	-0.291379	0.876059	0	0	0	0
HLA-B*40	83	A	0.569	-1.38847	1.77036	0	1	0	0
HLA-B*51	93	A	0.569	-0.48086	1.53677	0	0	0	0
HLA-B*55	2	G	0.56875	-0.340371	1.87073	0	0	0	0
HLA-C*08	9	G	0.56875	-0.246636	0.99243	0	0	0	0
HLA-B*08	15	D	0.56875	-0.958034	1.51215	0	1	0	0
HLA-B*50	37	I	0.56875	-0.891508	1.38334	0	1	0	0
HLA-C*03	62	D	0.56875	-0.129827	1.02602	0	0	0	0
HLA-A*68	91	R	0.56875	-0.758855	1.42217	0	1	0	0
HLA-B*08	93	N	0.56875	-0.380289	1.80379	0	0	0	0
HLA-C*15	96	E	0.56875	-0.470459	1.36669	0	0	0	0
HLA-B*35	4	Q	0.5685	-0.495272	1.59	0	0	0	0
HLA-B*44	15	D	0.5685	-0.263033	1.05497	0	0	0	0
HLA-C*04	15	E	0.5685	-0.289704	1.16525	0	0	0	0
HLA-C*03	16	L	0.5685	-0.552537	1.48042	0	0	0	0
HLA-A*02	22	E	0.5685	-0.349845	1.14013	0	0	0	0
HLA-B*58	87	R	0.5685	-0.462411	1.62662	0	0	0	0
HLA-C*06	156	G	0.5685	-0.642357	1.58244	0	0	0	0
HLA-B*07	158	G	0.5685	-0.95938	1.62851	0	1	0	0
HLA-A*24	9	Q	0.56825	-0.622697	1.37534	0	0	0	0
HLA-B*55	127	K	0.56825	-0.435612	1.47643	0	0	0	0
HLA-B*13	135	A	0.56825	-0.523891	1.58096	0	0	0	0
HLA-A*03	144	A	0.56825	-0.485011	1.7814	0	0	0	0
HLA-C*01	191	G	0.56825	-0.380887	1.40656	0	0	0	0
HLA-B*40	37	M	0.568	-1.05338	1.54105	0	1	0	0
HLA-A*03	58	L	0.568	-0.927998	1.64721	0	1	0	0
HLA-B*07	84	G	0.568	-0.786138	1.52795	0	1	0	0
HLA-C*04	121	R	0.568	-0.316346	1.34811	0	0	0	0
HLA-C*01	188	V	0.568	-0.11029	0.868548	0	0	0	0
HLA-C*01	15	E	0.56775	-0.345898	0.936885	0	0	0	0
HLA-A*02	27	L	0.56775	-0.864005	1.31866	0	1	0	0
HLA-B*51	46	D	0.56775	-0.0778556	0.775615	0	0	0	0
HLA-B*48	81	V	0.56775	-0.277626	1.03638	0	0	0	0
HLA-B*13	174	I	0.56775	-0.463648	1.06684	0	1	0	0
HLA-B*13	202	S	0.56775	-0.545411	1.06453	0	1	0	0
HLA-B*44	23	S	0.5675	-0.444042	1.56808	0	0	0	0
HLA-B*37	46	D	0.5675	-0.491017	0.787287	0	1	0	0
HLA-B*56	93	N	0.5675	-0.307878	1.49958	0	0	0	0
HLA-B*38	16	A	0.56725	-0.697337	1.59233	0	1	0	0
HLA-C*08	27	L	0.56725	-0.917989	1.63707	0	1	0	0
HLA-B*52	33	D	0.56725	-0.457319	1.38779	0	1	0	0
HLA-B*44	40	R	0.56725	-0.414612	1.68527	0	0	0	0
HLA-A*30	81	I	0.56725	-0.974091	1.52755	0	1	0	0
HLA-C*14	90	P	0.56725	-0.44083	1.49761	0	0	0	0
HLA-B*35	121	R	0.56725	-0.32372	1.15237	0	0	0	0
HLA-C*01	154	L	0.56725	-0.5697	1.3929	0	0	0	0
HLA-B*48	182	S	0.56725	-0.628879	1.65786	0	0	0	0
HLA-C*03	198	M	0.56725	-0.616687	1.36718	0	0	0	0
HLA-B*35	202	A	0.56725	-0.576559	1.01221	0	1	0	0
HLA-A*24	15	S	0.567	-0.584267	1.4251	0	0	0	0
HLA-B*51	21	I	0.567	-0.445981	1.64121	0	0	0	0
HLA-C*06	22	G	0.567	-0.67142	1.51864	0	0	0	0
HLA-B*40	37	T	0.567	-1.26426	1.65929	0	1	0	0
HLA-C*07	49	A	0.567	-0.700295	1.60173	0	0	0	0
HLA-C*03	76	M	0.567	-0.718914	1.44347	0	0	0	0
HLA-A*03	83	S	0.567	-1.05881	1.76129	0	1	0	0
HLA-B*15	182	T	0.567	-0.464978	1.11965	0	0	0	0
HLA-A*68	22	S	0.56675	-0.354074	1.02319	0	1	0	0
HLA-C*03	25	R	0.56675	-0.2611	0.873964	0	0	0	0
HLA-C*06	42	I	0.56675	-0.694262	1.41017	0	0	0	0
HLA-B*51	62	G	0.56675	-0.503088	1.63268	0	0	0	0
HLA-B*40	96	E	0.56675	-0.488589	1.58095	0	0	0	0
HLA-C*15	97	E	0.56675	-0.551642	1.51904	0	0	0	0
HLA-A*30	121	K	0.56675	-0.627174	1.30966	0	1	0	0
HLA-A*68	149	T	0.56675	-0.161498	1.3274	0	0	0	0
HLA-A*24	155	F	0.56675	-0.587012	1.50634	0	0	0	0
HLA-C*06	41	K	0.5665	-0.687255	1.50738	0	0	0	0
HLA-B*46	170	N	0.5665	-0.68534	1.23049	0	1	0	0
HLA-C*03	2	G	0.56625	-0.614912	1.42272	0	0	0	0
HLA-A*24	12	E	0.56625	-0.58567	1.44643	0	0	0	0
HLA-A*02	12	G	0.56625	-0.633557	1.37622	0	0	0	0
HLA-C*07	22	G	0.56625	-0.678974	1.6413	0	0	0	0
HLA-B*58	101	D	0.56625	-0.293517	1.05273	0	0	0	0
HLA-C*03	117	S	0.56625	-0.647248	1.38012	0	0	0	0
HLA-C*06	135	A	0.56625	-0.673868	1.3728	0	0	0	0
HLA-A*24	141	K	0.56625	-0.13056	0.713793	0	0	0	0
HLA-B*54	141	I	0.56625	-0.398542	1.57348	0	0	0	0
HLA-B*55	148	S	0.56625	-0.990051	1.41181	0	1	0	0
HLA-C*07	182	T	0.56625	-1.10038	1.55706	0	1	0	0
HLA-B*46	198	I	0.56625	-0.811316	1.4542	0	1	0	0
HLA-C*07	21	I	0.566	-0.546736	1.41261	0	0	0	0
HLA-C*03	22	C	0.566	-0.651956	1.74475	0	0	0	0
HLA-C*08	81	V	0.566	-0.840904	1.13123	0	1	0	0
HLA-B*07	109	Q	0.566	-0.459585	1.47709	0	0	0	0
HLA-B*40	132	R	0.566	-1.30083	2.01584	0	1	0	0
HLA-A*24	141	I	0.566	-0.582874	1.32707	0	0	0	0
HLA-C*03	141	I	0.566	-0.585432	1.52738	0	0	0	0
HLA-B*51	155	L	0.566	-0.933945	1.75226	0	1	0	0
HLA-A*31	180	T	0.566	-0.407441	0.870783	0	1	0	0
HLA-A*02	41	L	0.56575	-0.270701	1.16214	0	0	0	0
HLA-A*31	84	R	0.56575	-1.0636	1.41773	0	1	0	0
HLA-A*11	134	T	0.56575	-0.363201	1.14341	0	0	0	0
HLA-C*03	172	L	0.56575	-0.331434	1.02333	0	0	0	0
HLA-A*24	182	A	0.56575	-0.600021	1.39281	0	0	0	0
HLA-B*44	191	S	0.56575	-0.128135	0.95072	0	0	0	0
HLA-C*12	22	C	0.5655	-0.46396	1.63043	0	0	0	0
HLA-B*15	49	L	0.5655	-0.308401	1.00588	0	0	0	0
HLA-B*15	93	E	0.5655	-0.553878	1.00659	0	1	0	0
HLA-B*13	127	E	0.5655	-1.26211	1.9398	0	1	0	0
HLA-A*31	85	P	0.56525	-1.26498	1.90203	0	1	0	0
HLA-C*06	93	K	0.56525	-0.612019	1.3144	0	0	0	0
HLA-A*24	97	S	0.56525	-0.59367	1.44558	0	0	0	0
HLA-B*07	112	E	0.56525	-0.468069	1.37933	0	0	0	0
HLA-C*14	121	I	0.56525	-0.30566	1.17098	0	0	0	0
HLA-C*03	4	Q	0.565	-0.649295	1.54958	0	0	0	0
HLA-C*01	9	T	0.565	-0.556842	1.40694	0	0	0	0
HLA-B*48	12	G	0.565	-1.25649	1.87758	0	1	0	0
HLA-B*07	48	N	0.565	-0.957019	1.6388	0	1	0	0
HLA-C*16	64	G	0.565	-0.284959	1.57964	0	0	0	0
HLA-A*24	71	T	0.565	-0.613616	1.47636	0	0	0	0
HLA-C*01	76	S	0.565	-0.541841	1.52222	0	0	0	0
HLA-A*11	90	S	0.565	-0.257998	0.957024	0	0	0	0
HLA-B*55	182	T	0.565	-1.03208	1.7217	0	1	0	0
HLA-B*13	192	L	0.565	-0.962478	1.56286	0	1	0	0
HLA-A*23	192	H	0.565	-0.74158	1.26303	0	1	0	0
HLA-B*13	192	Q	0.565	-0.46755	0.779175	0	1	0	0
HLA-B*56	202	A	0.565	-0.380199	1.13663	0	1	0	0
HLA-C*03	9	Q	0.56475	-0.627798	1.28445	0	0	0	0
HLA-C*04	47	D	0.56475	-0.470095	0.896817	0	1	0	0
HLA-C*03	76	S	0.56475	-0.533674	1.32339	0	0	0	0
HLA-A*01	85	P	0.56475	-1.21941	1.94986	0	1	0	0
HLA-A*02	96	E	0.56475	-0.692254	1.34878	0	0	0	0
HLA-A*24	184	D	0.56475	-0.231594	0.791147	0	0	0	0
HLA-C*01	12	E	0.5645	-0.558751	1.47804	0	0	0	0
HLA-B*55	36	R	0.5645	-0.370934	1.28695	0	0	0	0
HLA-A*01	44	I	0.5645	-0.530611	1.56687	0	0	0	0
HLA-C*08	83	A	0.5645	-0.601069	1.46704	0	0	0	0
HLA-A*24	90	L	0.5645	-0.171405	0.990413	0	0	0	0
HLA-B*40	93	G	0.5645	-0.151352	0.756225	0	0	0	0
HLA-A*03	106	S	0.5645	-0.407643	1.49002	0	0	0	0
HLA-B*57	198	I	0.5645	-0.747033	1.55643	0	1	0	0
HLA-B*57	11	G	0.56425	-0.603816	1.31067	0	1	0	0
HLA-B*40	25	R	0.56425	-0.902563	1.17934	0	1	0	0
HLA-A*30	62	E	0.56425	-0.556392	1.41693	0	1	0	0
HLA-A*32	81	V	0.56425	-0.811557	1.42266	0	1	0	0
HLA-C*03	87	R	0.56425	-0.65217	1.44522	0	0	0	0
HLA-C*07	124	R	0.56425	-0.316545	0.70041	0	1	0	0
HLA-C*15	16	I	0.564	-0.168954	1.02702	0	0	0	0
HLA-A*01	37	L	0.564	-0.571113	1.46218	0	0	0	0
HLA-C*06	131	G	0.564	-0.689113	1.45227	0	0	0	0
HLA-B*58	135	G	0.564	-0.416581	1.59414	0	0	0	0
HLA-C*01	170	D	0.564	-0.706542	1.44584	0	0	0	0
HLA-A*11	191	D	0.564	-0.0958175	0.403554	0	0	0	0
HLA-A*02	4	Q	0.56375	-0.643112	1.2116	0	0	0	0
HLA-A*11	61	K	0.56375	-1.31543	2.04013	0	1	0	0
HLA-A*24	83	Y	0.56375	-0.468388	1.40509	0	0	0	0
HLA-A*11	154	P	0.56375	-1.3594	1.89035	0	1	0	0
HLA-B*54	159	S	0.56375	-1.21853	1.87621	0	1	0	0
HLA-C*08	19	E	0.5635	-0.434583	1.38237	0	0	0	0
HLA-B*40	97	Q	0.5635	-0.510709	1.39145	0	0	0	0
HLA-C*03	100	K	0.5635	-0.623583	1.43614	0	0	0	0
HLA-C*03	128	G	0.5635	-0.52527	1.39961	0	0	0	0
HLA-C*04	191	D	0.5635	-0.439044	0.887096	0	1	0	0
HLA-B*52	46	E	0.56325	-0.405929	1.23926	0	1	0	0
HLA-A*02	62	E	0.56325	-0.210241	0.664611	0	0	0	0
HLA-C*01	80	D	0.56325	-0.603265	1.59751	0	0	0	0
HLA-B*13	112	E	0.56325	-1.13577	1.70569	0	1	0	0
HLA-C*15	127	K	0.56325	-0.601666	1.35152	0	0	0	0
HLA-B*40	127	E	0.56325	-1.29456	1.99962	0	1	0	0
HLA-A*24	131	R	0.56325	-0.211362	0.861373	0	0	0	0
HLA-B*55	135	R	0.56325	-0.416953	1.70672	0	0	0	0
HLA-C*07	6	P	0.563	-1.07266	1.65278	0	1	0	0
HLA-A*03	41	I	0.563	-1.05291	1.65521	0	1	0	0
HLA-A*11	174	V	0.563	-0.561942	0.978904	0	1	0	0
HLA-C*05	192	S	0.563	-0.542658	1.39663	0	1	0	0
HLA-C*03	198	K	0.563	-0.630552	1.51216	0	0	0	0
HLA-C*16	9	T	0.56275	-0.236901	1.70486	0	0	0	0
HLA-A*31	27	L	0.56275	-0.857819	1.49802	0	1	0	0
HLA-B*13	47	E	0.56275	-0.528997	0.884149	0	1	0	0
HLA-B*38	81	A	0.56275	-0.305932	1.67996	0	0	0	0
HLA-A*02	83	F	0.56275	-0.620467	1.29978	0	0	0	0
HLA-C*01	112	E	0.56275	-0.497469	1.20618	0	0	0	0
HLA-B*15	127	E	0.56275	-1.31827	2.10367	0	1	0	0
HLA-A*02	159	S	0.56275	-0.557688	0.92095	0	0	0	0
HLA-C*06	170	I	0.56275	-0.646091	1.51492	0	0	0	0
HLA-C*06	38	K	0.5625	-0.336746	1.02304	0	0	0	0
HLA-A*11	42	K	0.5625	-0.643784	1.4497	0	0	0	0
HLA-B*58	43	K	0.5625	-0.547605	1.03207	0	1	0	0
HLA-C*12	62	E	0.5625	-0.13783	0.968716	0	0	0	0
HLA-B*44	74	P	0.5625	-0.445419	1.49691	0	0	0	0
HLA-A*03	127	K	0.5625	-0.529485	1.541	0	0	0	0
HLA-C*01	134	T	0.5625	-0.384623	1.25614	0	0	0	0
HLA-A*02	172	Q	0.5625	-0.4045	0.858058	0	0	0	0
HLA-C*04	191	E	0.5625	-1.17123	1.47026	0	1	0	0
HLA-B*27	192	R	0.5625	-0.270371	0.770281	0	1	0	0
HLA-C*01	198	M	0.5625	-0.66625	1.32606	0	0	0	0
HLA-B*27	198	I	0.5625	-0.747268	1.56219	0	1	0	0
HLA-A*24	2	G	0.56225	-0.517629	1.4272	0	0	0	0
HLA-B*08	32	K	0.56225	-0.151196	1.20838	0	0	0	0
HLA-B*13	62	G	0.56225	-0.4585	1.58443	0	0	0	0
HLA-C*12	81	I	0.56225	-0.330852	0.91436	0	0	0	0
HLA-A*01	97	R	0.56225	-0.934688	1.37812	0	1	0	0
HLA-C*03	97	Q	0.56225	-0.535409	1.43971	0	0	0	0
HLA-A*33	155	L	0.56225	-1.02405	1.69578	0	1	0	0
HLA-C*01	191	T	0.56225	-0.343403	0.888319	0	0	0	0
HLA-C*07	28	D	0.562	-1.13942	1.56251	0	1	0	0
HLA-C*15	81	I	0.562	-0.256615	0.866389	0	0	0	0
HLA-B*37	170	S	0.562	-0.214607	0.981626	0	0	0	0
HLA-B*07	174	V	0.562	-0.483316	1.26574	0	1	0	0
HLA-B*73	192	H	0.562	-0.445433	1.33916	0	1	0	0
HLA-B*58	9	H	0.56175	-0.389796	1.53981	0	0	0	0
HLA-A*11	21	V	0.56175	-1.44662	1.98334	0	1	0	0
HLA-C*03	22	A	0.56175	-0.709842	1.48053	0	0	0	0
HLA-C*06	77	N	0.56175	-0.673541	1.42327	0	0	0	0
HLA-A*23	116	N	0.56175	-0.452549	1.59143	0	0	0	0
HLA-C*04	127	E	0.56175	-1.34588	1.87532	0	1	0	0
HLA-A*11	141	K	0.56175	-0.118587	0.777333	0	0	0	0
HLA-C*03	151	G	0.56175	-0.653383	1.28975	0	0	0	0
HLA-B*07	191	T	0.56175	-0.206701	1.237	0	0	0	0
HLA-B*35	9	S	0.5615	-0.213521	0.689847	0	0	0	0
HLA-B*50	113	K	0.5615	-1.11433	1.74093	0	1	0	0
HLA-C*07	131	Q	0.5615	-1.23568	1.56083	0	1	0	0
HLA-A*31	155	L	0.5615	-1.00271	1.70268	0	1	0	0
HLA-B*35	8	R	0.56125	-0.267745	1.11994	0	0	0	0
HLA-B*51	15	E	0.56125	-0.346015	0.947374	0	0	0	0
HLA-C*01	15	S	0.56125	-0.555531	1.45701	0	0	0	0
HLA-A*24	63	K	0.56125	-0.534829	1.30722	0	0	0	0
HLA-A*23	81	A	0.56125	-0.318489	1.61005	0	0	0	0
HLA-A*33	41	V	0.561	-0.433153	1.36937	0	0	0	0
HLA-C*08	43	R	0.561	-0.128089	0.652919	0	0	0	0
HLA-B*38	74	P	0.561	-0.3403	1.67812	0	0	0	0
HLA-A*31	88	G	0.561	-1.05733	1.35413	0	1	0	0
HLA-B*51	97	Q	0.561	-0.496804	1.48127	0	0	0	0
HLA-B*51	100	E	0.561	-0.232289	0.689902	0	0	0	0
HLA-C*01	149	A	0.561	-0.34721	1.02448	0	0	0	0
HLA-A*02	191	N	0.561	-0.123001	0.490109	0	0	0	0
HLA-C*15	83	Y	0.56075	-0.412578	1.43264	0	0	0	0
HLA-C*01	86	G	0.56075	-0.305496	0.797926	0	0	0	0
HLA-C*12	112	K	0.56075	-0.148754	0.86701	0	0	0	0
HLA-B*51	131	K	0.56075	-0.142084	1.09855	0	0	0	0
HLA-C*07	132	K	0.56075	-1.33352	1.68687	0	1	0	0
HLA-B*27	180	T	0.56075	-0.343264	0.989734	0	1	0	0
HLA-C*03	71	T	0.5605	-0.554948	1.41733	0	0	0	0
HLA-C*06	25	K	0.56025	-0.264975	1.0195	0	0	0	0
HLA-A*01	28	A	0.56025	-0.555043	1.35061	0	0	0	0
HLA-A*01	34	V	0.56025	-0.541862	1.3495	0	0	0	0
HLA-A*23	74	P	0.56025	-0.309469	1.58216	0	0	0	0
HLA-C*06	85	P	0.56025	-0.612491	1.18911	0	0	0	0
HLA-B*40	112	E	0.56025	-1.18378	1.55136	0	1	0	0
HLA-A*24	128	G	0.56025	-0.573013	1.32053	0	0	0	0
HLA-A*33	132	R	0.56025	-1.30759	1.9779	0	1	0	0
HLA-A*01	135	K	0.56025	-0.33047	1.08283	0	0	0	0
HLA-C*15	139	K	0.56025	-0.563314	1.18426	0	0	0	0
HLA-A*33	141	E	0.56025	-0.542224	0.967198	0	1	0	0
HLA-B*13	148	R	0.56025	-0.535626	0.931347	0	1	0	0
HLA-B*18	158	S	0.56025	-0.301386	1.47176	0	0	0	0
HLA-C*07	203	N	0.56025	-0.596166	1.46961	0	0	0	0
HLA-B*15	19	E	0.56	-0.469731	1.06707	0	0	0	0
HLA-A*11	34	L	0.56	-0.732202	1.28461	0	1	0	0
HLA-A*02	78	R	0.56	-0.152204	0.748209	0	0	0	0
HLA-A*11	87	K	0.56	-1.33246	1.9397	0	1	0	0
HLA-B*37	90	S	0.56	-0.841984	1.33333	0	1	0	0
HLA-B*56	113	N	0.56	-0.322249	1.40602	0	0	0	0
HLA-C*01	132	K	0.56	-0.645318	1.34797	0	0	0	0
HLA-A*68	135	E	0.56	-0.719598	1.51439	0	1	0	0
HLA-C*08	159	S	0.56	-0.466297	1.37516	0	0	0	0
HLA-B*37	62	D	0.55975	-0.118877	1.13162	0	0	0	0
HLA-C*01	71	T	0.55975	-0.566524	1.4912	0	0	0	0
HLA-A*24	90	P	0.55975	-0.669637	1.63502	0	0	0	0
HLA-C*08	109	Q	0.55975	-0.544061	1.25941	0	0	0	0
HLA-A*32	172	R	0.55975	-0.3283	1.60274	0	0	0	0
HLA-A*31	180	S	0.55975	-0.530089	0.941161	0	1	0	0
HLA-C*07	28	E	0.5595	-1.1033	1.50352	0	1	0	0
HLA-A*26	84	G	0.5595	-0.888723	1.60395	0	1	0	0
HLA-A*68	97	K	0.5595	-0.7107	1.46815	0	1	0	0
HLA-B*13	101	E	0.5595	-0.974736	1.29282	0	1	0	0
HLA-A*23	112	S	0.5595	-0.345574	1.75259	0	0	0	0
HLA-A*11	135	K	0.5595	-0.363382	0.873032	0	0	0	0
HLA-A*02	135	R	0.5595	-0.695159	1.35849	0	0	0	0
HLA-C*06	22	E	0.55925	-0.386267	0.986358	0	0	0	0
HLA-C*07	26	K	0.55925	-0.83478	1.22238	0	1	0	0
HLA-A*26	86	R	0.55925	-0.983772	1.53285	0	1	0	0
HLA-A*31	117	A	0.55925	-1.25918	1.749	0	1	0	0
HLA-B*58	131	G	0.55925	-0.488383	1.50331	0	0	0	0
HLA-C*03	132	R	0.55925	-0.74075	1.37616	0	0	0	0
HLA-B*37	151	G	0.55925	-1.28708	2.04433	0	1	0	0
HLA-B*57	180	A	0.55925	-0.119144	1.24013	0	0	0	0
HLA-B*38	192	H	0.55925	-0.663861	1.21142	0	1	0	0
HLA-A*24	37	I	0.559	-0.300609	0.781629	0	0	0	0
HLA-B*52	81	I	0.559	-1.03733	1.47223	0	1	0	0
HLA-A*26	83	S	0.559	-1.12299	1.68983	0	1	0	0
HLA-C*06	109	E	0.559	-0.607743	1.24084	0	0	0	0
HLA-B*15	151	D	0.559	-0.516576	1.42088	0	0	0	0
HLA-B*40	151	G	0.559	-1.2272	1.98352	0	1	0	0
HLA-B*07	184	D	0.559	-0.764414	1.24731	0	1	0	0
HLA-C*03	3	Q	0.55875	-0.592568	1.52236	0	0	0	0
HLA-C*07	22	D	0.55875	-0.250433	1.01027	0	0	0	0
HLA-A*11	77	D	0.55875	-1.39611	1.92992	0	1	0	0
HLA-A*24	96	E	0.55875	-0.63076	1.41695	0	0	0	0
HLA-A*23	132	K	0.55875	-0.386593	1.31762	0	0	0	0
HLA-B*37	134	A	0.55875	-1.12559	1.3977	0	1	0	0
HLA-C*03	135	G	0.55875	-0.646939	1.44864	0	0	0	0
HLA-B*40	154	P	0.55875	-1.31104	1.89802	0	1	0	0
HLA-C*07	155	P	0.55875	-1.17739	1.58697	0	1	0	0
HLA-B*57	81	V	0.5585	-0.917583	1.44466	0	1	0	0
HLA-A*68	101	D	0.5585	-0.963003	1.40427	0	1	0	0
HLA-C*02	105	K	0.5585	-0.262251	1.39142	0	0	0	0
HLA-B*13	109	E	0.5585	-1.35125	1.93725	0	1	0	0
HLA-B*58	149	V	0.5585	-0.665543	1.27826	0	1	0	0
HLA-C*06	149	S	0.5585	-0.750971	1.4075	0	0	0	0
HLA-C*06	158	P	0.5585	-0.667799	1.4602	0	0	0	0
HLA-B*38	174	I	0.5585	-0.487354	1.18789	0	1	0	0
HLA-A*30	174	V	0.5585	-0.463294	1.1872	0	1	0	0
HLA-C*06	90	F	0.55825	-0.721193	1.64081	0	0	0	0
HLA-A*33	109	Q	0.55825	-0.573501	1.36531	0	0	0	0
HLA-C*07	85	P	0.558	-0.646256	1.34689	0	0	0	0
HLA-A*31	121	S	0.558	-0.498534	0.842963	0	1	0	0
HLA-A*02	134	T	0.558	-0.418727	0.950895	0	0	0	0
HLA-B*48	135	V	0.558	-0.547792	1.53733	0	0	0	0
HLA-C*04	135	V	0.558	-0.559113	1.44339	0	0	0	0
HLA-C*07	170	D	0.558	-1.42408	1.81993	0	1	0	0
HLA-C*07	15	E	0.55775	-0.86983	1.08832	0	1	0	0
HLA-A*02	43	R	0.55775	-0.562904	0.830125	0	1	0	0
HLA-C*03	44	I	0.55775	-0.514858	1.43322	0	0	0	0
HLA-B*37	88	G	0.55775	-1.13272	1.35177	0	1	0	0
HLA-C*03	95	T	0.55775	-0.522278	1.23569	0	0	0	0
HLA-A*33	200	L	0.55775	-0.436665	1.55165	0	0	0	0
HLA-A*02	21	I	0.5575	-0.675394	1.37312	0	0	0	0
HLA-A*68	34	L	0.5575	-0.574759	1.27104	0	1	0	0
HLA-C*04	39	R	0.5575	-0.486833	1.27634	0	0	0	0
HLA-A*03	43	R	0.5575	-0.572303	1.06267	0	1	0	0
HLA-B*13	63	R	0.5575	-0.473118	1.17543	0	0	0	0
HLA-A*24	81	I	0.5575	-0.307945	0.750759	0	0	0	0
HLA-A*02	84	R	0.5575	-0.343608	1.12649	0	0	0	0
HLA-C*01	84	R	0.5575	-0.360065	0.965931	0	0	0	0
HLA-A*24	97	Q	0.5575	-0.546362	1.3841	0	0	0	0
HLA-B*40	142	R	0.5575	-1.31693	1.84066	0	1	0	0
HLA-B*52	148	Q	0.5575	-0.352681	1.00213	0	1	0	0
HLA-C*04	192	H	0.5575	-0.769555	1.09114	0	1	0	0
HLA-B*55	15	E	0.55725	-0.354145	1.05695	0	0	0	0
HLA-B*56	39	R	0.55725	-0.385111	1.45381	0	0	0	0
HLA-C*01	49	S	0.55725	-0.505862	1.44044	0	0	0	0
HLA-C*06	61	G	0.55725	-0.636368	1.37386	0	0	0	0
HLA-A*02	64	D	0.55725	-0.389613	1.06988	0	0	0	0
HLA-A*68	64	D	0.55725	-1.01538	1.52922	0	1	0	0
HLA-B*18	73	K	0.55725	-0.45696	1.06475	0	1	0	0
HLA-C*01	83	T	0.55725	-0.676623	1.36862	0	0	0	0
HLA-C*04	113	R	0.55725	-1.04564	1.45181	0	1	0	0
HLA-B*37	117	A	0.55725	-1.21806	1.93878	0	1	0	0
HLA-B*18	144	I	0.55725	-0.44793	1.29406	0	1	0	0
HLA-B*58	155	L	0.55725	-1.00619	1.63695	0	1	0	0
HLA-A*11	156	E	0.55725	-1.39918	1.99789	0	1	0	0
HLA-C*03	192	H	0.55725	-0.21925	0.66689	0	0	0	0
HLA-B*48	202	S	0.55725	-0.66958	1.12372	0	1	0	0
HLA-A*24	9	T	0.557	-0.703813	1.42666	0	0	0	0
HLA-B*27	22	N	0.557	-0.426843	0.98247	0	1	0	0
HLA-A*03	29	E	0.557	-0.504859	1.16639	0	1	0	0
HLA-B*44	34	V	0.557	-0.347209	1.45663	0	0	0	0
HLA-C*03	83	F	0.557	-0.653019	1.43539	0	0	0	0
HLA-C*06	112	E	0.557	-0.697356	1.11643	0	0	0	0
HLA-C*06	192	L	0.557	-0.285728	0.926978	0	0	0	0
HLA-B*08	25	R	0.55675	-0.872692	1.36523	0	1	0	0
HLA-A*31	38	K	0.55675	-0.93055	1.69571	0	1	0	0
HLA-B*54	39	R	0.55675	-0.450745	1.49276	0	0	0	0
HLA-B*50	42	R	0.55675	-0.361594	1.32264	0	0	0	0
HLA-B*55	48	N	0.55675	-1.01734	1.50282	0	1	0	0
HLA-A*03	85	P	0.55675	-1.28798	1.83034	0	1	0	0
HLA-C*06	139	R	0.55675	-0.216526	0.647107	0	0	0	0
HLA-B*52	151	G	0.55675	-1.28806	1.78223	0	1	0	0
HLA-B*44	188	I	0.55675	-0.175271	1.01397	0	0	0	0
HLA-C*06	189	T	0.55675	-0.212181	0.866737	0	0	0	0
HLA-B*07	9	K	0.5565	-0.406184	1.10146	0	0	0	0
HLA-C*03	21	I	0.5565	-0.515673	1.22138	0	0	0	0
HLA-B*13	34	L	0.5565	-0.734299	1.27881	0	1	0	0
HLA-C*03	33	N	0.55625	-0.677854	1.4867	0	0	0	0
HLA-B*37	34	L	0.55625	-0.750198	1.35421	0	1	0	0
HLA-B*41	81	V	0.55625	-0.811651	1.54094	0	1	0	0
HLA-A*02	86	G	0.55625	-0.292475	1.00318	0	0	0	0
HLA-A*02	97	Q	0.55625	-0.626239	1.43429	0	0	0	0
HLA-A*24	100	Q	0.55625	-0.170114	0.583755	0	0	0	0
HLA-B*15	101	D	0.55625	-0.360076	0.879579	0	0	0	0
HLA-B*51	135	V	0.55625	-0.646533	1.35807	0	0	0	0
HLA-B*40	136	D	0.55625	-0.919007	1.27242	0	1	0	0
HLA-C*15	9	S	0.556	-0.189506	0.732867	0	0	0	0
HLA-B*55	58	L	0.556	-0.977117	1.44043	0	1	0	0
HLA-B*40	71	A	0.556	-1.48123	2.09667	0	1	0	0
HLA-C*03	83	Y	0.556	-0.570406	1.27654	0	0	0	0
HLA-B*13	83	T	0.556	-0.594875	1.29225	0	0	0	0
HLA-A*24	88	R	0.556	-0.348612	1.10654	0	0	0	0
HLA-B*51	95	S	0.556	-0.419184	1.09487	0	0	0	0
HLA-C*07	113	R	0.556	-0.990059	1.4788	0	1	0	0
HLA-B*40	128	E	0.556	-1.30042	1.88232	0	1	0	0
HLA-B*37	131	K	0.556	-0.734909	1.17465	0	1	0	0
HLA-C*05	191	S	0.556	-0.428726	1.19321	0	1	0	0
HLA-B*55	28	D	0.55575	-0.321725	1.47925	0	0	0	0
HLA-B*67	43	R	0.55575	-0.375055	1.3074	0	1	0	0
HLA-A*31	63	R	0.55575	-0.419187	1.26102	0	0	0	0
HLA-A*02	76	T	0.55575	-0.314951	0.874006	0	0	0	0
HLA-C*03	77	N	0.55575	-0.634277	1.27015	0	0	0	0
HLA-B*27	91	G	0.55575	-0.695903	1.36542	0	1	0	0
HLA-B*37	116	R	0.55575	-1.26391	1.74893	0	1	0	0
HLA-C*03	182	T	0.55575	-0.498631	0.987001	0	0	0	0
HLA-B*15	184	G	0.55575	-0.220775	0.69386	0	0	0	0
HLA-A*02	191	R	0.55575	-0.305532	0.955133	0	0	0	0
HLA-B*48	27	L	0.5555	-1.05261	1.52799	0	1	0	0
HLA-A*31	28	E	0.5555	-1.03899	1.78511	0	1	0	0
HLA-C*04	28	E	0.5555	-1.17429	1.64184	0	1	0	0
HLA-B*46	32	K	0.5555	-0.151466	1.29581	0	0	0	0
HLA-C*14	34	V	0.5555	-0.353391	1.04874	0	0	0	0
HLA-C*07	42	K	0.5555	-1.30414	1.68232	0	1	0	0
HLA-B*52	73	R	0.5555	-0.666266	1.23351	0	1	0	0
HLA-C*06	91	G	0.5555	-0.240945	1.00969	0	0	0	0
HLA-A*02	141	I	0.5555	-0.599681	1.35708	0	0	0	0
HLA-B*50	149	T	0.5555	-0.91198	1.42166	0	1	0	0
HLA-B*55	149	T	0.5555	-0.92652	1.31508	0	1	0	0
HLA-C*04	192	Q	0.5555	-0.476109	0.740083	0	1	0	0
HLA-A*11	202	A	0.5555	-0.100958	0.689015	0	0	0	0
HLA-A*68	6	S	0.55525	-1.22269	1.66943	0	1	0	0
HLA-B*40	26	K	0.55525	-0.806965	1.35264	0	1	0	0
HLA-B*08	54	I	0.55525	-0.550664	1.16021	0	1	0	0
HLA-A*02	155	F	0.55525	-0.669475	1.26768	0	0	0	0
HLA-B*41	172	R	0.55525	-0.363703	1.4486	0	0	0	0
HLA-C*07	198	L	0.55525	-0.68899	1.01576	0	1	0	0
HLA-A*68	54	I	0.555	-0.61704	1.2333	0	1	0	0
HLA-B*37	63	K	0.555	-1.24216	1.90039	0	1	0	0
HLA-A*24	107	D	0.555	-0.59388	1.52607	0	0	0	0
HLA-A*02	156	E	0.555	-0.676311	1.31325	0	0	0	0
HLA-C*07	158	A	0.555	-1.23805	1.79609	0	1	0	0
HLA-B*37	198	I	0.555	-0.790419	1.23419	0	1	0	0
HLA-B*37	6	P	0.55475	-0.558023	1.17412	0	0	0	0
HLA-B*27	29	D	0.55475	-0.446759	1.07943	0	1	0	0
HLA-A*02	61	G	0.55475	-0.748052	1.30588	0	0	0	0
HLA-C*06	80	D	0.55475	-0.621704	1.38376	0	0	0	0
HLA-B*48	117	A	0.55475	-1.18796	1.72418	0	1	0	0
HLA-B*44	131	R	0.55475	-0.129985	0.967052	0	0	0	0
HLA-B*35	135	V	0.55475	-0.564383	1.33744	0	0	0	0
HLA-B*18	174	I	0.55475	-0.380741	1.11509	0	1	0	0
HLA-A*31	19	Q	0.5545	-1.28002	1.96836	0	1	0	0
HLA-B*37	19	Q	0.5545	-1.21156	1.99677	0	1	0	0
HLA-B*40	23	A	0.5545	-1.16365	1.49595	0	1	0	0
HLA-B*50	26	K	0.5545	-0.79022	1.24421	0	1	0	0
HLA-B*13	78	R	0.5545	-0.723374	1.06682	0	1	0	0
HLA-A*24	132	R	0.5545	-0.709466	1.4223	0	0	0	0
HLA-C*06	132	R	0.5545	-0.675418	1.40224	0	0	0	0
HLA-B*54	172	Q	0.5545	-1.04771	1.57454	0	1	0	0
HLA-A*33	85	P	0.55425	-1.48874	1.81087	0	1	0	0
HLA-B*13	91	G	0.55425	-0.204079	1.10583	0	0	0	0
HLA-A*24	149	A	0.55425	-0.366237	0.914469	0	0	0	0
HLA-A*01	174	V	0.55425	-0.0869881	0.749636	0	0	0	0
HLA-B*37	192	H	0.55425	-0.808888	1.15642	0	1	0	0
HLA-B*44	8	K	0.554	-0.290158	0.998718	0	0	0	0
HLA-C*08	10	A	0.554	-0.46962	1.38221	0	0	0	0
HLA-B*08	28	E	0.554	-1.02417	1.52148	0	1	0	0
HLA-B*15	34	T	0.554	-0.539538	1.10584	0	0	0	0
HLA-B*50	64	D	0.554	-1.03691	1.5534	0	1	0	0
HLA-C*06	117	G	0.554	-0.657848	1.44824	0	0	0	0
HLA-A*11	131	R	0.554	-0.766286	1.11978	0	1	0	0
HLA-C*04	180	A	0.554	-0.225983	0.866355	0	0	0	0
HLA-B*48	182	A	0.554	-0.471576	1.40826	0	0	0	0
HLA-C*06	11	E	0.55375	-0.337815	0.914038	0	0	0	0
HLA-A*26	16	I	0.55375	-0.745858	1.0964	0	1	0	0
HLA-C*15	32	R	0.55375	-0.247299	1.02511	0	0	0	0
HLA-C*06	62	G	0.55375	-0.658875	1.29759	0	0	0	0
HLA-B*54	83	S	0.55375	-1.22725	1.71693	0	1	0	0
HLA-C*06	121	V	0.55375	-0.627579	1.21802	0	0	0	0
HLA-C*15	135	E	0.55375	-0.20522	1.08253	0	0	0	0
HLA-B*37	136	E	0.55375	-0.865746	1.44145	0	1	0	0
HLA-B*38	170	S	0.55375	-0.170688	1.04599	0	0	0	0
HLA-A*24	188	T	0.55375	-0.212097	0.887346	0	0	0	0
HLA-C*08	213	T	0.55375	-0.209731	1.18864	0	0	0	0
HLA-A*30	9	N	0.5535	-0.498903	0.986247	0	1	0	0
HLA-A*26	12	S	0.5535	-0.46157	1.18865	0	0	0	0
HLA-B*37	18	E	0.5535	-1.20853	1.72082	0	1	0	0
HLA-B*15	97	E	0.5535	-0.604148	1.21716	0	0	0	0
HLA-B*18	97	S	0.5535	-0.276545	1.44429	0	0	0	0
HLA-A*31	132	R	0.5535	-1.2903	1.72765	0	1	0	0
HLA-A*02	148	P	0.5535	-0.706346	0.985251	0	1	0	0
HLA-C*06	172	Q	0.5535	-0.439683	0.913522	0	0	0	0
HLA-B*08	8	R	0.55325	-0.27618	0.997985	0	0	0	0
HLA-A*02	9	H	0.55325	-0.716645	1.36579	0	0	0	0
HLA-C*03	43	K	0.55325	-0.158948	0.467973	0	0	0	0
HLA-A*02	81	A	0.55325	-0.60976	1.67009	0	0	0	0
HLA-B*37	85	P	0.55325	-1.32948	2.02177	0	1	0	0
HLA-B*50	100	R	0.55325	-0.325074	1.08172	0	0	0	0
HLA-A*11	112	K	0.55325	-0.170345	0.484505	0	0	0	0
HLA-C*08	139	G	0.55325	-0.466776	1.24082	0	0	0	0
HLA-B*27	180	A	0.55325	-0.754314	1.26299	0	1	0	0
HLA-A*02	182	T	0.55325	-0.574813	0.908419	0	0	0	0
HLA-B*38	202	D	0.55325	-0.32797	1.45592	0	0	0	0
HLA-A*33	6	S	0.553	-1.21833	1.75339	0	1	0	0
HLA-B*58	18	E	0.553	-1.16312	1.72895	0	1	0	0
HLA-B*67	37	A	0.553	-0.321475	1.36852	0	1	0	0
HLA-B*44	41	I	0.553	-0.272548	1.20369	0	0	0	0
HLA-A*03	42	K	0.553	-1.29045	1.8561	0	1	0	0
HLA-C*01	47	E	0.553	-0.147152	0.419044	0	0	0	0
HLA-A*02	106	K	0.553	-0.637787	1.23902	0	0	0	0
HLA-C*03	127	E	0.553	-0.696222	1.44275	0	0	0	0
HLA-B*55	174	V	0.553	-0.567031	1.20994	0	1	0	0
HLA-B*52	192	R	0.553	-0.348056	0.842144	0	1	0	0
HLA-B*67	22	D	0.55275	-0.553263	1.40599	0	1	0	0
HLA-A*33	26	R	0.55275	-0.709298	1.26332	0	1	0	0
HLA-A*33	28	E	0.55275	-1.16441	1.61185	0	1	0	0
HLA-B*58	34	A	0.55275	-0.455234	1.18681	0	0	0	0
HLA-C*03	34	S	0.55275	-0.62398	1.38808	0	0	0	0
HLA-B*37	42	K	0.55275	-0.665727	1.25143	0	0	0	0
HLA-B*58	63	R	0.55275	-0.453865	1.17724	0	0	0	0
HLA-C*14	100	E	0.55275	-0.206209	0.767213	0	0	0	0
HLA-B*46	174	V	0.55275	-0.470103	1.45465	0	1	0	0
HLA-C*03	9	H	0.5525	-0.665609	1.31078	0	0	0	0
HLA-B*58	12	G	0.5525	-1.28335	1.85523	0	1	0	0
HLA-A*02	16	L	0.5525	-0.688305	1.39441	0	0	0	0
HLA-A*68	28	E	0.5525	-1.14005	1.56632	0	1	0	0
HLA-C*06	37	L	0.5525	-0.683066	1.46208	0	0	0	0
HLA-A*01	39	K	0.5525	-0.501221	1.21713	0	0	0	0
HLA-B*15	83	A	0.5525	-0.780803	1.20501	0	0	0	0
HLA-A*03	136	E	0.5525	-0.78996	1.53578	0	1	0	0
HLA-B*52	202	S	0.5525	-0.558168	1.27048	0	1	0	0
HLA-A*02	22	A	0.55225	-0.682217	1.46997	0	0	0	0
HLA-B*44	32	R	0.55225	-0.200603	1.06252	0	0	0	0
HLA-C*03	37	T	0.55225	-0.6532	1.20572	0	0	0	0
HLA-A*31	95	T	0.55225	-1.19321	1.72917	0	1	0	0
HLA-C*15	112	R	0.55225	-0.114475	0.640024	0	0	0	0
HLA-A*11	123	S	0.55225	-1.44338	1.96938	0	1	0	0
HLA-C*01	135	E	0.55225	-0.225428	1.00547	0	0	0	0
HLA-B*35	139	K	0.55225	-0.682669	1.09538	0	0	0	0
HLA-B*39	149	P	0.55225	-0.459839	1.18081	0	1	0	0
HLA-B*15	174	I	0.55225	-0.538583	0.924546	0	1	0	0
HLA-C*07	202	D	0.55225	-0.613008	1.33154	0	0	0	0
HLA-B*51	202	A	0.55225	-0.557742	0.927903	0	1	0	0
HLA-B*48	42	R	0.552	-0.512929	1.12932	0	0	0	0
HLA-C*06	43	R	0.552	-0.137981	0.548654	0	0	0	0
HLA-B*37	81	I	0.552	-0.889967	1.18929	0	1	0	0
HLA-A*02	154	L	0.552	-0.664264	1.30663	0	0	0	0
HLA-C*14	182	H	0.552	-0.484615	0.963716	0	0	0	0
HLA-C*03	200	L	0.552	-0.647207	1.42508	0	0	0	0
HLA-A*02	2	S	0.55175	-0.6812	1.37581	0	0	0	0
HLA-A*03	27	L	0.55175	-0.918993	1.54462	0	1	0	0
HLA-C*01	58	L	0.55175	-0.30926	1.16215	0	0	0	0
HLA-B*27	88	R	0.55175	-0.850295	1.51031	0	1	0	0
HLA-A*23	121	R	0.55175	-0.224021	1.02459	0	0	0	0
HLA-B*48	19	Q	0.5515	-1.33139	1.85983	0	1	0	0
HLA-C*06	22	S	0.5515	-0.102975	0.373348	0	0	0	0
HLA-A*01	42	R	0.5515	-0.428837	1.10885	0	0	0	0
HLA-B*40	44	L	0.5515	-1.45737	1.91576	0	1	0	0
HLA-A*02	48	H	0.5515	-0.918957	1.26629	0	1	0	0
HLA-B*44	101	E	0.5515	-0.341281	0.934485	0	0	0	0
HLA-A*02	112	Q	0.5515	-0.674584	1.42345	0	0	0	0
HLA-C*01	121	I	0.5515	-0.509438	0.980835	0	0	0	0
HLA-A*02	142	R	0.5515	-0.704942	1.3659	0	0	0	0
HLA-C*15	36	R	0.55125	-0.407318	1.16889	0	0	0	0
HLA-B*50	63	K	0.55125	-1.16032	1.73964	0	1	0	0
HLA-A*24	117	A	0.55125	-0.499666	1.10716	0	0	0	0
HLA-A*31	127	E	0.55125	-1.34731	1.82321	0	1	0	0
HLA-A*02	158	G	0.55125	-0.370533	1.02824	0	0	0	0
HLA-A*68	182	T	0.55125	-1.19555	1.71598	0	1	0	0
HLA-B*37	192	L	0.55125	-1.09858	1.30348	0	1	0	0
HLA-B*58	16	A	0.551	-0.960311	1.32285	0	1	0	0
HLA-A*02	24	K	0.551	-0.664622	1.34016	0	0	0	0
HLA-A*11	80	E	0.551	-1.43276	1.94322	0	1	0	0
HLA-A*02	90	P	0.551	-0.715444	1.39266	0	0	0	0
HLA-A*02	97	S	0.551	-0.657727	1.30545	0	0	0	0
HLA-C*04	202	A	0.551	-0.571755	0.954684	0	1	0	0
HLA-B*40	12	S	0.55075	-0.472522	1.12486	0	0	0	0
HLA-B*35	16	A	0.55075	-0.233055	0.891435	0	0	0	0
HLA-A*11	48	H	0.55075	-0.402713	1.03305	0	0	0	0
HLA-A*68	84	G	0.55075	-0.788374	1.41703	0	1	0	0
HLA-B*13	88	R	0.55075	-0.356535	0.989749	0	0	0	0
HLA-C*06	97	R	0.55075	-0.33894	0.993842	0	0	0	0
HLA-B*38	139	L	0.55075	-0.298943	1.46631	0	0	0	0
HLA-B*56	148	R	0.55075	-0.453293	0.903831	0	1	0	0
HLA-C*06	198	K	0.55075	-0.6721	1.43271	0	0	0	0
HLA-B*54	22	E	0.5505	-0.381641	1.08342	0	0	0	0
HLA-C*01	42	R	0.5505	-0.53527	1.12089	0	0	0	0
HLA-A*31	43	R	0.5505	-0.62413	0.930948	0	1	0	0
HLA-C*15	49	P	0.5505	-0.387282	1.02274	0	0	0	0
HLA-B*07	54	I	0.5505	-0.676452	1.16898	0	1	0	0
HLA-B*40	80	E	0.5505	-1.43639	1.79247	0	1	0	0
HLA-C*04	90	L	0.5505	-0.173965	0.807171	0	0	0	0
HLA-C*03	135	E	0.5505	-0.270105	0.790966	0	0	0	0
HLA-B*51	159	S	0.5505	-0.564126	1.34108	0	0	0	0
HLA-A*30	8	K	0.55025	-0.983249	1.51077	0	1	0	0
HLA-C*01	8	K	0.55025	-0.35406	0.792425	0	0	0	0
HLA-B*27	37	V	0.55025	-0.493434	0.988261	0	1	0	0
HLA-B*58	42	K	0.55025	-1.25856	1.88985	0	1	0	0
HLA-A*01	43	R	0.55025	-0.141408	0.566998	0	0	0	0
HLA-A*31	49	L	0.55025	-0.307434	1.06416	0	0	0	0
HLA-C*07	81	V	0.55025	-0.783064	0.931258	0	1	0	0
HLA-C*03	105	K	0.55025	-0.648527	1.40986	0	0	0	0
HLA-B*48	131	K	0.55025	-0.745398	1.17852	0	1	0	0
HLA-C*14	139	G	0.55025	-0.408159	1.0383	0	0	0	0
HLA-B*52	144	I	0.55025	-0.759994	1.19748	0	1	0	0
HLA-B*27	148	Q	0.55025	-0.283069	0.864917	0	1	0	0
HLA-C*01	174	V	0.55025	-0.139586	0.562745	0	0	0	0
HLA-B*15	27	I	0.55	-0.451468	1.05477	0	0	0	0
HLA-B*15	32	K	0.55	-0.26258	0.713917	0	0	0	0
HLA-C*06	44	I	0.55	-0.632652	1.28548	0	0	0	0
HLA-A*31	87	K	0.55	-1.31535	1.89644	0	1	0	0
HLA-B*27	97	K	0.55	-0.747179	1.37476	0	1	0	0
HLA-C*07	100	E	0.55	-0.229633	0.575053	0	0	0	0
HLA-A*26	113	N	0.55	-0.502702	1.14994	0	0	0	0
HLA-B*49	116	S	0.55	-0.501454	1.16218	0	1	0	0
HLA-C*15	124	K	0.55	-0.0653276	0.4541	0	0	0	0
HLA-A*11	128	E	0.55	-1.41237	1.67417	0	1	0	0
HLA-A*01	172	Q	0.55	-0.35543	0.923321	0	0	0	0
HLA-B*50	29	D	0.54975	-0.505108	1.0775	0	1	0	0
HLA-A*01	41	V	0.54975	-0.475854	1.03437	0	0	0	0
HLA-C*03	121	S	0.54975	-0.110804	0.448109	0	0	0	0
HLA-B*13	131	R	0.54975	-0.798532	1.20034	0	1	0	0
HLA-B*57	135	R	0.54975	-0.287468	1.75508	0	0	0	0
HLA-B*57	192	G	0.54975	-0.696547	1.11846	0	1	0	0
HLA-B*13	9	K	0.5495	-0.401254	1.07314	0	0	0	0
HLA-B*54	34	I	0.5495	-0.21503	1.02154	0	0	0	0
HLA-B*35	34	V	0.5495	-0.515567	1.2858	0	0	0	0
HLA-B*44	113	K	0.5495	-0.576347	1.20362	0	0	0	0
HLA-A*02	131	K	0.5495	-0.204093	0.736419	0	0	0	0
HLA-B*15	132	K	0.5495	-0.636365	1.18265	0	0	0	0
HLA-B*48	173	G	0.5495	-1.23621	1.71151	0	1	0	0
HLA-B*54	184	D	0.5495	-0.849214	1.27972	0	1	0	0
HLA-C*12	198	I	0.5495	-0.323981	0.755949	0	0	0	0
HLA-A*01	8	K	0.54925	-0.356453	0.763556	0	0	0	0
HLA-C*12	16	V	0.54925	-0.114819	0.747316	0	0	0	0
HLA-C*03	18	E	0.54925	-0.551535	1.21667	0	0	0	0
HLA-A*33	63	R	0.54925	-0.455067	1.07007	0	0	0	0
HLA-C*07	76	T	0.54925	-0.97246	1.37337	0	1	0	0
HLA-C*08	113	K	0.54925	-0.485428	1.36135	0	0	0	0
HLA-A*02	117	G	0.54925	-0.681221	1.43106	0	0	0	0
HLA-B*40	135	K	0.54925	-1.06723	1.40362	0	1	0	0
HLA-C*03	159	Q	0.54925	-0.775373	1.20988	0	0	0	0
HLA-B*15	180	S	0.54925	-0.140923	0.630873	0	0	0	0
HLA-A*11	192	G	0.54925	-0.240259	0.966835	0	0	0	0
HLA-B*35	22	S	0.549	-0.0855934	0.595594	0	0	0	0
HLA-A*01	80	E	0.549	-1.39792	1.96507	0	1	0	0
HLA-B*38	93	D	0.549	-0.25158	1.04795	0	0	0	0
HLA-C*06	116	R	0.549	-0.640706	1.25749	0	0	0	0
HLA-C*07	134	T	0.549	-1.09212	1.43496	0	1	0	0
HLA-B*40	192	Q	0.549	-0.0849672	0.462248	0	0	0	0
HLA-B*56	4	P	0.54875	-0.270886	1.13011	0	0	0	0
HLA-B*50	6	S	0.54875	-1.15624	1.79966	0	1	0	0
HLA-A*02	18	D	0.54875	-0.726987	1.39127	0	0	0	0
HLA-C*01	19	E	0.54875	-0.594469	1.14482	0	0	0	0
HLA-A*11	25	R	0.54875	-0.926165	1.2678	0	1	0	0
HLA-B*35	33	E	0.54875	-0.0823781	0.721203	0	0	0	0
HLA-B*13	37	I	0.54875	-0.260893	0.953503	0	0	0	0
HLA-A*03	39	K	0.54875	-1.20782	1.71972	0	1	0	0
HLA-B*27	78	R	0.54875	-0.615983	1.09581	0	1	0	0
HLA-B*55	88	R	0.54875	-0.982103	1.48783	0	1	0	0
HLA-B*51	116	T	0.54875	-0.395397	0.76153	0	0	0	0
HLA-A*01	124	R	0.54875	-0.0705253	0.527718	0	0	0	0
HLA-C*07	173	G	0.54875	-0.550142	1.12454	0	0	0	0
HLA-A*11	188	L	0.54875	-0.541579	0.875128	0	1	0	0
HLA-B*18	192	R	0.54875	-0.26139	0.937961	0	1	0	0
HLA-A*33	7	R	0.5485	-0.543621	0.86441	0	1	0	0
HLA-A*02	62	G	0.5485	-0.696699	1.37796	0	0	0	0
HLA-B*07	68	P	0.5485	-0.959832	1.33196	0	1	0	0
HLA-C*01	78	R	0.5485	-0.171673	0.728826	0	0	0	0
HLA-B*52	116	S	0.5485	-0.762574	1.1304	0	1	0	0
HLA-B*35	144	T	0.5485	-0.0780242	0.591594	0	0	0	0
HLA-C*06	159	P	0.5485	-0.329459	0.824846	0	0	0	0
HLA-B*67	202	A	0.5485	-0.2816	0.920928	0	1	0	0
HLA-C*01	12	S	0.54825	-0.555954	1.05274	0	0	0	0
HLA-C*05	29	D	0.54825	-0.27728	1.12719	0	1	0	0
HLA-C*06	40	K	0.54825	-0.675978	1.26965	0	0	0	0
HLA-B*37	41	V	0.54825	-0.534962	1.28047	0	0	0	0
HLA-C*15	46	D	0.54825	-0.0835884	0.809768	0	0	0	0
HLA-A*02	107	A	0.54825	-0.612943	1.34271	0	0	0	0
HLA-A*03	112	E	0.54825	-0.512503	1.20594	0	0	0	0
HLA-B*48	127	E	0.54825	-1.4482	1.93994	0	1	0	0
HLA-C*08	11	R	0.548	-0.442292	0.976866	0	0	0	0
HLA-B*58	32	K	0.548	-0.257638	0.765505	0	0	0	0
[truncated: 16,260 more rows]
